# Supplementary material for: A qualitative RT-PCR assay for the specific identification of the SARS-CoV-2 B.1.1.529 (Omicron) Variant of Concern
Source: J Clin Virol. 2022 Jul;152:105191. doi: 10.1016/j.jcv.2022.105191 (PMC9126828; doi:10.1016/j.jcv.2022.105191)
Supplement: Supplementary file 1 [file mmc1.txt]

A qualitative RT-PCR assay for the specific identification of the SARS-CoV-2 B.1.1.529 (Omicron) Variant of Concern
Supplementary Material S1
#strain					gisaid_epi_isl	collection_date	region	country
hCoV-19/Netherlands/NH-RIVM-71074/2021	EPI_ISL_6841609	26/11/2021	Europe	Netherlands
hCoV-19/Netherlands/NH-RIVM-71076/2021	EPI_ISL_6841611	26/11/2021	Europe	Netherlands
hCoV-19/USA/CA-CDC-FG-177176/2021	EPI_ISL_7154399	26/11/2021	North America	USA
hCoV-19/Scotland/QEUH-2C2E77E/2021	EPI_ISL_7158488	27/11/2021	Europe	United Kingdom
hCoV-19/England/MILK-2CC672D/2021	EPI_ISL_7341048	01/12/2021	Europe	United Kingdom
hCoV-19/Scotland/QEUH-2C68541/2021	EPI_ISL_7306399	29/11/2021	Europe	United Kingdom
hCoV-19/SouthAfrica/NICD-N21719/2021	EPI_ISL_7337462	20/11/2021	Africa	South Africa
hCoV-19/England/MILK-2CB5897/2021	EPI_ISL_7350318	01/12/2021	Europe	United Kingdom
hCoV-19/SouthAfrica/NICD-N21723/2021	EPI_ISL_7337466	17/11/2021	Africa	South Africa
hCoV-19/SouthAfrica/NICD-N21733/2021	EPI_ISL_7337476	17/11/2021	Africa	South Africa
hCoV-19/SouthAfrica/NICD-N21702/2021	EPI_ISL_7337448	19/11/2021	Africa	South Africa
hCoV-19/Belgium/UGent-12014/2021	EPI_ISL_7339436	29/11/2021	Europe	Belgium
hCoV-19/SouthAfrica/NICD-N21771/2021	EPI_ISL_7337517	24/11/2021	Africa	South Africa
hCoV-19/SouthAfrica/NICD-N21803/2021	EPI_ISL_7337538	22/11/2021	Africa	South Africa
hCoV-19/England/MILK-2CAC523/2021	EPI_ISL_7345164	30/11/2021	Europe	United Kingdom
hCoV-19/England/MILK-2C98C8F/2021	EPI_ISL_7301015	29/11/2021	Europe	United Kingdom
hCoV-19/England/MILK-2C98BBF/2021	EPI_ISL_7301013	29/11/2021	Europe	United Kingdom
hCoV-19/England/MILK-2C9AEB4/2021	EPI_ISL_7301266	30/11/2021	Europe	United Kingdom
hCoV-19/SouthAfrica/CERI-KRISP-K032673/2021	EPI_ISL_7310658	30/11/2021	Africa	South Africa
hCoV-19/SouthAfrica/NICD-N21726/2021	EPI_ISL_7337469	22/11/2021	Africa	South Africa
hCoV-19/SouthAfrica/NICD-N21725/2021	EPI_ISL_7337468	22/11/2021	Africa	South Africa
hCoV-19/SouthAfrica/CERI-KRISP-K032674/2021	EPI_ISL_7310666	30/11/2021	Africa	South Africa
hCoV-19/SouthAfrica/NICD-N21736/2021	EPI_ISL_7337479	16/11/2021	Africa	South Africa
hCoV-19/SouthAfrica/NICD-N21731/2021	EPI_ISL_7337474	22/11/2021	Africa	South Africa
hCoV-19/Scotland/QEUH-2C8EB34/2021	EPI_ISL_7299536	30/11/2021	Europe	United Kingdom
hCoV-19/SouthAfrica/CERI-KRISP-K032707/2021	EPI_ISL_7310733	29/11/2021	Africa	South Africa
hCoV-19/Canada/AB-ABPHL-43762/2021	EPI_ISL_7330161	28/11/2021	North America	Canada
hCoV-19/SouthAfrica/NICD-N21727/2021	EPI_ISL_7337470	22/11/2021	Africa	South Africa
hCoV-19/USA/NY-Wadsworth-21103366-01/2021	EPI_ISL_7334888	02/12/2021	North America	USA
hCoV-19/SouthAfrica/CERI-KRISP-K032668/2021	EPI_ISL_7310648	30/11/2021	Africa	South Africa
hCoV-19/Netherlands/NH-AUMC-015469/2021	EPI_ISL_7334884	03/12/2021	Europe	Netherlands
hCoV-19/SouthAfrica/NICD-N21728/2021	EPI_ISL_7337471	22/11/2021	Africa	South Africa
hCoV-19/SouthAfrica/NICD-N21737/2021	EPI_ISL_7337480	22/11/2021	Africa	South Africa
hCoV-19/USA/UT-UPHL-211207507720/2021	EPI_ISL_7336152	29/11/2021	North America	USA
hCoV-19/SouthAfrica/CERI-KRISP-K032661/2021	EPI_ISL_7310643	29/11/2021	Africa	South Africa
hCoV-19/SouthAfrica/NICD-N21748/2021	EPI_ISL_7337490	17/11/2021	Africa	South Africa
hCoV-19/SouthAfrica/NICD-N21739/2021	EPI_ISL_7337482	22/11/2021	Africa	South Africa
hCoV-19/SouthAfrica/NICD-N21742/2021	EPI_ISL_7337485	22/11/2021	Africa	South Africa
hCoV-19/SouthAfrica/NICD-N21815/2021	EPI_ISL_7337547	24/11/2021	Africa	South Africa
hCoV-19/SouthAfrica/NICD-N21741/2021	EPI_ISL_7337484	17/11/2021	Africa	South Africa
hCoV-19/USA/NY-Wadsworth-21103395-01/2021	EPI_ISL_7334890	30/11/2021	North America	USA
hCoV-19/SouthAfrica/NICD-N21743/2021	EPI_ISL_7337486	19/11/2021	Africa	South Africa
hCoV-19/Scotland/QEUH-2C7BED7/2021	EPI_ISL_7305734	29/11/2021	Europe	United Kingdom
hCoV-19/Scotland/QEUH-2C599DE/2021	EPI_ISL_7306238	28/11/2021	Europe	United Kingdom
hCoV-19/Scotland/QEUH-2C8C29B/2021	EPI_ISL_7299880	30/11/2021	Europe	United Kingdom
hCoV-19/Scotland/QEUH-2C7F3F2/2021	EPI_ISL_7302222	29/11/2021	Europe	United Kingdom
hCoV-19/Scotland/QEUH-2C92890/2021	EPI_ISL_7302554	30/11/2021	Europe	United Kingdom
hCoV-19/England/MILK-2C939AB/2021	EPI_ISL_7305176	27/11/2021	Europe	United Kingdom
hCoV-19/England/MILK-2C9CB24/2021	EPI_ISL_7301521	30/11/2021	Europe	United Kingdom
hCoV-19/SouthAfrica/CERI-KRISP-K032651/2021	EPI_ISL_7310631	30/11/2021	Africa	South Africa
hCoV-19/England/MILK-2C93AC6/2021	EPI_ISL_7305027	29/11/2021	Europe	United Kingdom
hCoV-19/SouthAfrica/NICD-N21753/2021	EPI_ISL_7337499	22/11/2021	Africa	South Africa
hCoV-19/Scotland/QEUH-2CBB169/2021	EPI_ISL_7351023	01/12/2021	Europe	United Kingdom
hCoV-19/Scotland/QEUH-2C598C2/2021	EPI_ISL_7306117	28/11/2021	Europe	United Kingdom
hCoV-19/France/PAC-IHU-49239/2021	EPI_ISL_7308771	01/12/2021	Europe	France
hCoV-19/SouthAfrica/CERI-KRISP-K032696/2021	EPI_ISL_7310725	25/11/2021	Africa	South Africa
hCoV-19/SouthAfrica/CERI-KRISP-K032647/2021	EPI_ISL_7310622	29/11/2021	Africa	South Africa
hCoV-19/SouthAfrica/CERI-KRISP-K032637/2021	EPI_ISL_7310605	29/11/2021	Africa	South Africa
hCoV-19/England/ALDP-2C9DF36/2021	EPI_ISL_7301592	29/11/2021	Europe	United Kingdom
hCoV-19/England/MILK-2C99055/2021	EPI_ISL_7301209	30/11/2021	Europe	United Kingdom
hCoV-19/SouthAfrica/CERI-KRISP-K032641/2021	EPI_ISL_7310613	30/11/2021	Africa	South Africa
hCoV-19/Scotland/QEUH-2C7F3C5/2021	EPI_ISL_7302177	29/11/2021	Europe	United Kingdom
hCoV-19/SouthAfrica/NICD-N21760/2021	EPI_ISL_7337506	22/11/2021	Africa	South Africa
hCoV-19/Scotland/QEUH-2C7BDAD/2021	EPI_ISL_7305800	29/11/2021	Europe	United Kingdom
hCoV-19/SouthAfrica/NICD-N21772/2021	EPI_ISL_7337518	24/11/2021	Africa	South Africa
hCoV-19/England/MILK-2C9DABD/2021	EPI_ISL_7301561	30/11/2021	Europe	United Kingdom
hCoV-19/SouthAfrica/NICD-N21765/2021	EPI_ISL_7337511	17/11/2021	Africa	South Africa
hCoV-19/SouthAfrica/NICD-N21757/2021	EPI_ISL_7337503	18/11/2021	Africa	South Africa
hCoV-19/SouthAfrica/NICD-N21762/2021	EPI_ISL_7337508	18/11/2021	Africa	South Africa
hCoV-19/SouthAfrica/CERI-KRISP-K032692/2021	EPI_ISL_7310719	29/11/2021	Africa	South Africa
hCoV-19/SouthAfrica/CERI-KRISP-K032629/2021	EPI_ISL_7310589	29/11/2021	Africa	South Africa
hCoV-19/England/MILK-2C98F3B/2021	EPI_ISL_7300915	30/11/2021	Europe	United Kingdom
hCoV-19/Scotland/QEUH-2C7A1A2/2021	EPI_ISL_7305903	29/11/2021	Europe	United Kingdom
hCoV-19/SouthAfrica/NICD-N21758/2021	EPI_ISL_7337504	18/11/2021	Africa	South Africa
hCoV-19/SouthAfrica/NICD-N21798/2021	EPI_ISL_7337536	23/11/2021	Africa	South Africa
hCoV-19/England/ALDP-2C9DD69/2021	EPI_ISL_7301667	27/11/2021	Europe	United Kingdom
hCoV-19/SouthAfrica/NICD-N21761/2021	EPI_ISL_7337507	17/11/2021	Africa	South Africa
hCoV-19/SouthAfrica/NICD-N21754/2021	EPI_ISL_7337500	15/11/2021	Africa	South Africa
hCoV-19/England/MILK-2C9742E/2021	EPI_ISL_7301307	29/11/2021	Europe	United Kingdom
hCoV-19/England/MILK-2CCDFA6/2021	EPI_ISL_7345138	01/12/2021	Europe	United Kingdom
hCoV-19/SouthAfrica/NICD-N21756/2021	EPI_ISL_7337502	18/11/2021	Africa	South Africa
hCoV-19/SouthAfrica/NICD-N21755/2021	EPI_ISL_7337501	17/11/2021	Africa	South Africa
hCoV-19/USA/CT-DPH-1052500001a/2021	EPI_ISL_7313633	01/12/2021	North America	USA
hCoV-19/Scotland/QEUH-2CD0B42/2021	EPI_ISL_7344167	01/12/2021	Europe	United Kingdom
hCoV-19/SouthAfrica/NICD-N21764/2021	EPI_ISL_7337510	18/11/2021	Africa	South Africa
hCoV-19/SouthAfrica/NICD-N21763/2021	EPI_ISL_7337509	18/11/2021	Africa	South Africa
hCoV-19/SouthAfrica/NICD-N21766/2021	EPI_ISL_7337512	24/11/2021	Africa	South Africa
hCoV-19/SouthAfrica/NICD-N21769/2021	EPI_ISL_7337515	25/11/2021	Africa	South Africa
hCoV-19/SouthAfrica/NICD-N21795/2021	EPI_ISL_7337534	23/11/2021	Africa	South Africa
hCoV-19/SouthAfrica/NICD-N21770/2021	EPI_ISL_7337516	24/11/2021	Africa	South Africa
hCoV-19/Scotland/QEUH-2C7CF79/2021	EPI_ISL_7304114	29/11/2021	Europe	United Kingdom
hCoV-19/SouthAfrica/NICD-N21806/2021	EPI_ISL_7337540	23/11/2021	Africa	South Africa
hCoV-19/Scotland/QEUH-2C93E8E/2021	EPI_ISL_7305445	29/11/2021	Europe	United Kingdom
hCoV-19/Scotland/QEUH-2C928CD/2021	EPI_ISL_7302501	30/11/2021	Europe	United Kingdom
hCoV-19/SouthAfrica/NICD-N21796/2021	EPI_ISL_7337535	23/11/2021	Africa	South Africa
hCoV-19/SouthAfrica/NICD-N21781/2021	EPI_ISL_7337524	24/11/2021	Africa	South Africa
hCoV-19/Scotland/QEUH-2C8C3E3/2021	EPI_ISL_7299709	30/11/2021	Europe	United Kingdom
hCoV-19/SouthAfrica/NICD-N21785/2021	EPI_ISL_7337528	24/11/2021	Africa	South Africa
hCoV-19/SouthAfrica/NICD-N21807/2021	EPI_ISL_7337541	24/11/2021	Africa	South Africa
hCoV-19/SouthAfrica/NICD-N21782/2021	EPI_ISL_7337525	23/11/2021	Africa	South Africa
hCoV-19/SouthAfrica/NICD-N21774/2021	EPI_ISL_7337520	24/11/2021	Africa	South Africa
hCoV-19/SouthAfrica/NICD-N21799/2021	EPI_ISL_7337537	23/11/2021	Africa	South Africa
hCoV-19/SouthAfrica/CERI-KRISP-K032636/2021	EPI_ISL_7310595	30/11/2021	Africa	South Africa
hCoV-19/England/MILK-2C9C76C/2021	EPI_ISL_7301876	29/11/2021	Europe	United Kingdom
hCoV-19/SouthAfrica/NICD-N21790/2021	EPI_ISL_7337532	24/11/2021	Africa	South Africa
hCoV-19/SouthAfrica/NICD-N21694/2021	EPI_ISL_7337440	19/11/2021	Africa	South Africa
hCoV-19/England/MILK-2C8E0CC/2021	EPI_ISL_7300537	30/11/2021	Europe	United Kingdom
hCoV-19/SouthAfrica/CERI-KRISP-K032682/2021	EPI_ISL_7310685	29/11/2021	Africa	South Africa
hCoV-19/SouthAfrica/NICD-N21826/2021	EPI_ISL_7337561	24/11/2021	Africa	South Africa
hCoV-19/Spain/CM-HGUCR-761969/2021	EPI_ISL_7329633	03/12/2021	Europe	Spain
hCoV-19/SouthAfrica/NICD-N21814/2021	EPI_ISL_7337546	24/11/2021	Africa	South Africa
hCoV-19/SouthAfrica/NICD-N21810/2021	EPI_ISL_7337543	24/11/2021	Africa	South Africa
hCoV-19/England/LSPA-2C91D74/2021	EPI_ISL_7303373	25/11/2021	Europe	United Kingdom
hCoV-19/SouthAfrica/NICD-N21813/2021	EPI_ISL_7337545	24/11/2021	Africa	South Africa
hCoV-19/SouthAfrica/NICD-N21829/2021	EPI_ISL_7337563	23/11/2021	Africa	South Africa
hCoV-19/England/MILK-2C991F8/2021	EPI_ISL_7300889	30/11/2021	Europe	United Kingdom
hCoV-19/England/MILK-2C96EE5/2021	EPI_ISL_7304690	30/11/2021	Europe	United Kingdom
hCoV-19/SouthAfrica/NICD-N21809/2021	EPI_ISL_7337542	24/11/2021	Africa	South Africa
hCoV-19/Scotland/QEUH-2CB7DF0/2021	EPI_ISL_7345975	01/12/2021	Europe	United Kingdom
hCoV-19/SouthAfrica/NICD-N21811/2021	EPI_ISL_7337544	24/11/2021	Africa	South Africa
hCoV-19/England/MILK-2C98DC8/2021	EPI_ISL_7301165	30/11/2021	Europe	United Kingdom
hCoV-19/Scotland/QEUH-2C5DAC8/2021	EPI_ISL_7305675	28/11/2021	Europe	United Kingdom
hCoV-19/SouthAfrica/CERI-KRISP-K032677/2021	EPI_ISL_7310675	30/11/2021	Africa	South Africa
hCoV-19/Italy/PIE_IRCC_15865509/2021	EPI_ISL_7306737	02/12/2021	Europe	Italy
hCoV-19/SouthAfrica/NICD-N21700/2021	EPI_ISL_7337446	19/11/2021	Africa	South Africa
hCoV-19/SouthAfrica/NICD-N21695/2021	EPI_ISL_7337441	17/11/2021	Africa	South Africa
hCoV-19/England/MILK-2CB3F94/2021	EPI_ISL_7346835	01/12/2021	Europe	United Kingdom
hCoV-19/Russia/MOW-Moscow_PMVL-O11/2021	EPI_ISL_7263932	03/12/2021	Europe	Russia
hCoV-19/SouthAfrica/NICD-N21830/2021	EPI_ISL_7337564	23/11/2021	Africa	South Africa
hCoV-19/Netherlands/NH-AUMC-015395/2021	EPI_ISL_7263925	26/11/2021	Europe	Netherlands
hCoV-19/SouthAfrica/NICD-N21697/2021	EPI_ISL_7337443	18/11/2021	Africa	South Africa
hCoV-19/England/BRBR-2CBFC0A/2021	EPI_ISL_7347257	30/11/2021	Europe	United Kingdom
hCoV-19/England/MILK-2CB7473/2021	EPI_ISL_7350526	01/12/2021	Europe	United Kingdom
hCoV-19/Scotland/QEUH-2CBBC77/2021	EPI_ISL_7343337	01/12/2021	Europe	United Kingdom
hCoV-19/Canada/AB-ABPHL-43650/2021	EPI_ISL_7330020	30/11/2021	North America	Canada
hCoV-19/Scotland/QEUH-2C90FCA/2021	EPI_ISL_7303590	30/11/2021	Europe	United Kingdom
hCoV-19/SouthAfrica/CERI-KRISP-K032679/2021	EPI_ISL_7310679	29/11/2021	Africa	South Africa
hCoV-19/Scotland/QEUH-2CBAD84/2021	EPI_ISL_7350891	01/12/2021	Europe	United Kingdom
hCoV-19/SouthAfrica/NICD-N21709/2021	EPI_ISL_7337454	19/11/2021	Africa	South Africa
hCoV-19/SouthAfrica/NICD-N21708/2021	EPI_ISL_7337453	18/11/2021	Africa	South Africa
hCoV-19/Canada/AB-ABPHL-43761/2021	EPI_ISL_7330021	28/11/2021	North America	Canada
hCoV-19/England/MILK-2C52E30/2021	EPI_ISL_7181721	25/11/2021	Europe	United Kingdom
hCoV-19/Canada/ON-NML-255882/2021	EPI_ISL_7265456	26/11/2021	North America	Canada
hCoV-19/France/NAQ-HCL021213709501/2021	EPI_ISL_7226961	29/11/2021	Europe	France
hCoV-19/England/MILK-2C67490/2021	EPI_ISL_7202998	29/11/2021	Europe	United Kingdom
hCoV-19/Romania/B_491160/2021	EPI_ISL_7217563	01/12/2021	Europe	Romania
hCoV-19/Scotland/QEUH-2C9BD01/2021	EPI_ISL_7295180	30/11/2021	Europe	United Kingdom
hCoV-19/England/MILK-2BFB605/2021	EPI_ISL_7147199	26/11/2021	Europe	United Kingdom
hCoV-19/England/MILK-2C4356A/2021	EPI_ISL_7185784	28/11/2021	Europe	United Kingdom
hCoV-19/England/MILK-2C9A75F/2021	EPI_ISL_7293701	28/11/2021	Europe	United Kingdom
hCoV-19/Norway/29739/2021	EPI_ISL_7248753	29/11/2021	Europe	Norway
hCoV-19/Scotland/QEUH-2CA9F91/2021	EPI_ISL_7296032	29/11/2021	Europe	United Kingdom
hCoV-19/England/MILK-2C675E8/2021	EPI_ISL_7203159	29/11/2021	Europe	United Kingdom
hCoV-19/HongKong/HK-HKPU-12404/2021	EPI_ISL_7192733	20/11/2021	Asia	Hong Kong
hCoV-19/England/MILK-2C9FC6A/2021	EPI_ISL_7293733	30/11/2021	Europe	United Kingdom
hCoV-19/England/MILK-2CA3629/2021	EPI_ISL_7293785	30/11/2021	Europe	United Kingdom
hCoV-19/Australia/NSW-ICPMR-15554/2021	EPI_ISL_7265083	30/11/2021	Oceania	Australia
hCoV-19/England/MILK-2C69D39/2021	EPI_ISL_7203161	29/11/2021	Europe	United Kingdom
hCoV-19/Norway/29735/2021	EPI_ISL_7248730	29/11/2021	Europe	Norway
hCoV-19/Scotland/QEUH-2C2E25F/2021	EPI_ISL_7158498	27/11/2021	Europe	United Kingdom
hCoV-19/England/MILK-2C4403B/2021	EPI_ISL_7185763	28/11/2021	Europe	United Kingdom
hCoV-19/Australia/NSW-RPAH-2053/2021	EPI_ISL_7162072	03/12/2021	Oceania	Australia
hCoV-19/Australia/NSW-RPAH-2052/2021	EPI_ISL_7162071	03/12/2021	Oceania	Australia
hCoV-19/Norway/29736/2021	EPI_ISL_7248745	29/11/2021	Europe	Norway
hCoV-19/England/MILK-2C78748/2021	EPI_ISL_7198902	29/11/2021	Europe	United Kingdom
hCoV-19/England/HSLL-2C3943D/2021	EPI_ISL_7142260	27/11/2021	Europe	United Kingdom
hCoV-19/England/MILK-2C37CBF/2021	EPI_ISL_7143464	27/11/2021	Europe	United Kingdom
hCoV-19/England/MILK-2C41CEF/2021	EPI_ISL_7185864	27/11/2021	Europe	United Kingdom
hCoV-19/Australia/NSW-RPAH-2054/2021	EPI_ISL_7162073	04/12/2021	Oceania	Australia
hCoV-19/Finland/BLY/2021	EPI_ISL_7201444	30/11/2021	Europe	Finland
hCoV-19/England/MILK-2C69EDC/2021	EPI_ISL_7203182	29/11/2021	Europe	United Kingdom
hCoV-19/Scotland/QEUH-2C32B3F/2021	EPI_ISL_7145516	26/11/2021	Europe	United Kingdom
hCoV-19/England/MILK-2C76391/2021	EPI_ISL_7203765	29/11/2021	Europe	United Kingdom
hCoV-19/England/MILK-2C66E0C/2021	EPI_ISL_7203185	29/11/2021	Europe	United Kingdom
hCoV-19/England/MILK-2C9A84D/2021	EPI_ISL_7293182	27/11/2021	Europe	United Kingdom
hCoV-19/Denmark/DCGC-245674/2021	EPI_ISL_7272249	22/11/2021	Europe	Denmark
hCoV-19/England/MILK-2C4A563/2021	EPI_ISL_7188816	28/11/2021	Europe	United Kingdom
hCoV-19/England/MILK-2BDBDCA/2021	EPI_ISL_7157375	25/11/2021	Europe	United Kingdom
hCoV-19/USA/FL-VATHS-PHRL-PA13360021/2021	EPI_ISL_7261603	02/12/2021	North America	USA
hCoV-19/England/ALDP-2C33BC5/2021	EPI_ISL_7144986	26/11/2021	Europe	United Kingdom
hCoV-19/Netherlands/NH-AUMC-015408/2021	EPI_ISL_7263930	03/12/2021	Europe	Netherlands
hCoV-19/Norway/29743/2021	EPI_ISL_7248797	29/11/2021	Europe	Norway
hCoV-19/England/MILK-2C3B5B0/2021	EPI_ISL_7188445	27/11/2021	Europe	United Kingdom
hCoV-19/England/BRBR-2C29245/2021	EPI_ISL_7149647	26/11/2021	Europe	United Kingdom
hCoV-19/Norway/29740/2021	EPI_ISL_7248763	01/12/2021	Europe	Norway
hCoV-19/Singapore/8540/2021	EPI_ISL_7195622	02/12/2021	Asia	Singapore
hCoV-19/England/MILK-2C48FFE/2021	EPI_ISL_7188897	27/11/2021	Europe	United Kingdom
hCoV-19/Netherlands/NH-AUMC-015399/2021	EPI_ISL_7263926	30/11/2021	Europe	Netherlands
hCoV-19/England/MILK-2C6EDAD/2021	EPI_ISL_7297579	29/11/2021	Europe	United Kingdom
hCoV-19/Singapore/8540_2/2021	EPI_ISL_7195623	02/12/2021	Asia	Singapore
hCoV-19/England/ALDP-2C9F3ED/2021	EPI_ISL_7294185	27/11/2021	Europe	United Kingdom
hCoV-19/England/MILK-2BFB5F9/2021	EPI_ISL_7146933	26/11/2021	Europe	United Kingdom
hCoV-19/Switzerland/BL-UHB-43198348/2021	EPI_ISL_7224577	02/12/2021	Europe	Switzerland
hCoV-19/England/ALDP-2C47690/2021	EPI_ISL_7187307	27/11/2021	Europe	United Kingdom
hCoV-19/India/MH-Pune-INSACOG_RF-NCL-1870/2021	EPI_ISL_7173962	29/11/2021	Asia	India
hCoV-19/England/MILK-2C4EDA3/2021	EPI_ISL_7189067	28/11/2021	Europe	United Kingdom
hCoV-19/Spain/CT-RB30004/2021	EPI_ISL_7204336	01/12/2021	Europe	Spain
hCoV-19/Scotland/QEUH-2C2E85D/2021	EPI_ISL_7158423	27/11/2021	Europe	United Kingdom
hCoV-19/Scotland/QEUH-2C74524/2021	EPI_ISL_7297075	29/11/2021	Europe	United Kingdom
hCoV-19/Australia/NSW-ICPMR-15706/2021	EPI_ISL_7265237	02/12/2021	Oceania	Australia
hCoV-19/Australia/NSW-ICPMR-15702/2021	EPI_ISL_7265233	01/12/2021	Oceania	Australia
hCoV-19/England/MILK-2C858AF/2021	EPI_ISL_7197454	29/11/2021	Europe	United Kingdom
hCoV-19/Belgium/ULG-22194/2021	EPI_ISL_7195724	03/12/2021	Europe	Belgium
hCoV-19/Australia/NSW-ICPMR-15705/2021	EPI_ISL_7265236	02/12/2021	Oceania	Australia
hCoV-19/Scotland/QEUH-2C2FB26/2021	EPI_ISL_7158414	27/11/2021	Europe	United Kingdom
hCoV-19/SriLanka/aicbu2579/2021	EPI_ISL_7146436	24/11/2021	Asia	Sri Lanka
hCoV-19/Canada/ON-NML-256530/2021	EPI_ISL_7264139	27/11/2021	North America	Canada
hCoV-19/England/MILK-2C4940D/2021	EPI_ISL_7189048	27/11/2021	Europe	United Kingdom
hCoV-19/England/ALDP-2CA2402/2021	EPI_ISL_7290346	30/11/2021	Europe	United Kingdom
hCoV-19/England/MILK-2C69AF6/2021	EPI_ISL_7203105	29/11/2021	Europe	United Kingdom
hCoV-19/England/MILK-2CA95DB/2021	EPI_ISL_7296211	29/11/2021	Europe	United Kingdom
hCoV-19/USA/MD-CDC-MMB11901071/2021	EPI_ISL_7154402	30/11/2021	North America	USA
hCoV-19/Scotland/QEUH-2C30FBD/2021	EPI_ISL_7145006	27/11/2021	Europe	United Kingdom
hCoV-19/Croatia/HZJZ-1000/2021	EPI_ISL_7210427	04/12/2021	Europe	Croatia
hCoV-19/Nepal/NPHL-S-264/2021	EPI_ISL_7196121	27/11/2021	Asia	Nepal
hCoV-19/England/ALDP-2C9F4F9/2021	EPI_ISL_7294032	29/11/2021	Europe	United Kingdom
hCoV-19/England/ALDP-2C9F8A2/2021	EPI_ISL_7293841	28/11/2021	Europe	United Kingdom
hCoV-19/England/MILK-2C45DF7/2021	EPI_ISL_7187503	27/11/2021	Europe	United Kingdom
hCoV-19/England/MILK-2C25B4E/2021	EPI_ISL_7146338	27/11/2021	Europe	United Kingdom
hCoV-19/Australia/QLD2568/2021	EPI_ISL_7190366	01/12/2021	Oceania	Australia
hCoV-19/Spain/IB-HUSE-03113/2021	EPI_ISL_7277268	01/12/2021	Europe	Spain
hCoV-19/England/MILK-2C27CEF/2021	EPI_ISL_7146524	26/11/2021	Europe	United Kingdom
hCoV-19/Belgium/UMONS-P041960001/2021	EPI_ISL_7288357	04/12/2021	Europe	Belgium
hCoV-19/England/MILK-2C69E90/2021	EPI_ISL_7202951	28/11/2021	Europe	United Kingdom
hCoV-19/SouthAfrica/LAZ-AMC-211204808-DS/2021	EPI_ISL_7285844	04/12/2021	Africa	South Africa
hCoV-19/England/LSPA-2C3BA0C/2021	EPI_ISL_7142714	25/11/2021	Europe	United Kingdom
hCoV-19/England/ALDP-2CACD76/2021	EPI_ISL_7296873	30/11/2021	Europe	United Kingdom
hCoV-19/Austria/CeMM20573/2021	EPI_ISL_7195247	2021-11	Europe	Austria
hCoV-19/Scotland/QEUH-2C9BB9E/2021	EPI_ISL_7294585	30/11/2021	Europe	United Kingdom
hCoV-19/SouthAfrica/LAZ-AMC-211204882-DS/2021	EPI_ISL_7285848	04/12/2021	Africa	South Africa
hCoV-19/USA/WA-UW-21113017867/2021	EPI_ISL_7160038	30/11/2021	North America	USA
hCoV-19/England/ALDP-2C9F3CF/2021	EPI_ISL_7293903	29/11/2021	Europe	United Kingdom
hCoV-19/Norway/29744/2021	EPI_ISL_7248805	01/12/2021	Europe	Norway
hCoV-19/England/MILK-2C6C8EA/2021	EPI_ISL_7202939	29/11/2021	Europe	United Kingdom
hCoV-19/England/HSLL-2C2BAF0/2021	EPI_ISL_7184579	26/11/2021	Europe	United Kingdom
hCoV-19/Canada/ON-NML-254107/2021	EPI_ISL_7160042	28/11/2021	North America	Canada
hCoV-19/England/MILK-2C6764F/2021	EPI_ISL_7202968	27/11/2021	Europe	United Kingdom
hCoV-19/Scotland/QEUH-2C2C664/2021	EPI_ISL_7148719	27/11/2021	Europe	United Kingdom
hCoV-19/England/MILK-2C7E654/2021	EPI_ISL_7199159	29/11/2021	Europe	United Kingdom
hCoV-19/England/MILK-2C67481/2021	EPI_ISL_7203016	29/11/2021	Europe	United Kingdom
hCoV-19/England/MILK-2C620EC/2021	EPI_ISL_7182156	29/11/2021	Europe	United Kingdom
hCoV-19/Belgium/UMONS-P041962101/2021	EPI_ISL_7288348	03/12/2021	Europe	Belgium
hCoV-19/Scotland/QEUH-2C30BE6/2021	EPI_ISL_7158402	27/11/2021	Europe	United Kingdom
hCoV-19/Mexico/CMX-InDRE_FD122437_S9550/2021	EPI_ISL_7156454	29/11/2021	North America	Mexico
hCoV-19/England/ALDP-2C9F444/2021	EPI_ISL_7293816	29/11/2021	Europe	United Kingdom
hCoV-19/England/ALDP-2C29F02/2021	EPI_ISL_7148837	27/11/2021	Europe	United Kingdom
hCoV-19/Nigeria/NCDC-NR897/2021	EPI_ISL_7273097	20/11/2021	Africa	Nigeria
hCoV-19/England/MILK-2C6BD73/2021	EPI_ISL_7198739	29/11/2021	Europe	United Kingdom
hCoV-19/England/MILK-2C6725A/2021	EPI_ISL_7202977	29/11/2021	Europe	United Kingdom
hCoV-19/Nigeria/NCDC-NR880b/2021	EPI_ISL_7154390	24/11/2021	Africa	Nigeria
hCoV-19/Brazil/DF-IAL-6820/2021	EPI_ISL_7224971	25/11/2021	South America	Brazil
hCoV-19/England/MILK-2C72D1F/2021	EPI_ISL_7204224	29/11/2021	Europe	United Kingdom
hCoV-19/England/MILK-2CB5CF5/2021	EPI_ISL_7350556	01/12/2021	Europe	United Kingdom
hCoV-19/England/ALDP-2CD1DC3/2021	EPI_ISL_7344677	30/11/2021	Europe	United Kingdom
hCoV-19/Scotland/QEUH-2CB6966/2021	EPI_ISL_7345932	01/12/2021	Europe	United Kingdom
hCoV-19/England/MILK-2CB5E4A/2021	EPI_ISL_7350201	29/11/2021	Europe	United Kingdom
hCoV-19/England/MILK-2CB4230/2021	EPI_ISL_7346758	30/11/2021	Europe	United Kingdom
hCoV-19/England/MILK-2CC02C8/2021	EPI_ISL_7347952	30/11/2021	Europe	United Kingdom
hCoV-19/Scotland/QEUH-2CBF587/2021	EPI_ISL_7346862	01/12/2021	Europe	United Kingdom
hCoV-19/Scotland/QEUH-2CBBD47/2021	EPI_ISL_7343985	01/12/2021	Europe	United Kingdom
hCoV-19/Scotland/QEUH-2CC0AEE/2021	EPI_ISL_7347059	30/11/2021	Europe	United Kingdom
hCoV-19/England/MILK-2CB5F83/2021	EPI_ISL_7350332	01/12/2021	Europe	United Kingdom
hCoV-19/England/MILK-2CB5B16/2021	EPI_ISL_7350583	01/12/2021	Europe	United Kingdom
hCoV-19/England/PHEC-3U07DUA5/2021	EPI_ISL_7345201	24/11/2021	Europe	United Kingdom
hCoV-19/England/MILK-2CBD307/2021	EPI_ISL_7347737	01/12/2021	Europe	United Kingdom
hCoV-19/England/MILK-2CB1B74/2021	EPI_ISL_7346521	01/12/2021	Europe	United Kingdom
hCoV-19/England/PHEC-3U081UF3/2021	EPI_ISL_7345322	29/11/2021	Europe	United Kingdom
hCoV-19/Belgium/UGent-12013/2021	EPI_ISL_7339435	21/11/2021	Europe	Belgium
hCoV-19/England/MILK-2CB3E1F/2021	EPI_ISL_7346410	30/11/2021	Europe	United Kingdom
hCoV-19/England/MILK-2CCCE04/2021	EPI_ISL_7344931	01/12/2021	Europe	United Kingdom
hCoV-19/England/BRBR-2CBFCA0/2021	EPI_ISL_7347522	30/11/2021	Europe	United Kingdom
hCoV-19/Belgium/UGent-12012/2021	EPI_ISL_7339434	29/11/2021	Europe	Belgium
hCoV-19/England/MILK-2CB5D3E/2021	EPI_ISL_7349804	01/12/2021	Europe	United Kingdom
hCoV-19/Scotland/QEUH-2CBD61D/2021	EPI_ISL_7346896	01/12/2021	Europe	United Kingdom
hCoV-19/England/MILK-2CB38E4/2021	EPI_ISL_7346666	01/12/2021	Europe	United Kingdom
hCoV-19/Italy/TAA-PAB_SABES_1900767000/2021	EPI_ISL_7338921	01/12/2021	Europe	Italy
hCoV-19/England/ALDP-2CD2C98/2021	EPI_ISL_7344598	30/11/2021	Europe	United Kingdom
hCoV-19/Scotland/QEUH-2CBB9F8/2021	EPI_ISL_7343938	01/12/2021	Europe	United Kingdom
hCoV-19/England/MILK-2CB5C31/2021	EPI_ISL_7350365	01/12/2021	Europe	United Kingdom
hCoV-19/England/MILK-2CBE597/2021	EPI_ISL_7347992	30/11/2021	Europe	United Kingdom
hCoV-19/England/PHEC-3U07EU1B/2021	EPI_ISL_7345221	22/11/2021	Europe	United Kingdom
hCoV-19/England/ALDP-2CD0553/2021	EPI_ISL_7344013	30/11/2021	Europe	United Kingdom
hCoV-19/England/MILK-2CB3CD9/2021	EPI_ISL_7346326	30/11/2021	Europe	United Kingdom
hCoV-19/Scotland/QEUH-2CB8454/2021	EPI_ISL_7346249	01/12/2021	Europe	United Kingdom
hCoV-19/England/MILK-2CB5F29/2021	EPI_ISL_7350042	01/12/2021	Europe	United Kingdom
hCoV-19/England/MILK-2CC15CE/2021	EPI_ISL_7345012	01/12/2021	Europe	United Kingdom
hCoV-19/England/MILK-2CC66F3/2021	EPI_ISL_7340118	30/11/2021	Europe	United Kingdom
hCoV-19/England/QEUH-2CD0C9A/2021	EPI_ISL_7344174	01/12/2021	Europe	United Kingdom
hCoV-19/England/MILK-2CB7491/2021	EPI_ISL_7349764	01/12/2021	Europe	United Kingdom
hCoV-19/England/MILK-2CB3FD0/2021	EPI_ISL_7346809	01/12/2021	Europe	United Kingdom
hCoV-19/England/MILK-2CB3F3A/2021	EPI_ISL_7346479	01/12/2021	Europe	United Kingdom
hCoV-19/Scotland/QEUH-2CB807E/2021	EPI_ISL_7345819	01/12/2021	Europe	United Kingdom
hCoV-19/England/ALDP-2CB2205/2021	EPI_ISL_7346484	30/11/2021	Europe	United Kingdom
hCoV-19/England/MILK-2CB5AFB/2021	EPI_ISL_7349648	01/12/2021	Europe	United Kingdom
hCoV-19/Scotland/QEUH-2CB80AB/2021	EPI_ISL_7346136	01/12/2021	Europe	United Kingdom
hCoV-19/SouthAfrica/NICD-N21817/2021	EPI_ISL_7337549	24/11/2021	Africa	South Africa
hCoV-19/SouthAfrica/NICD-N21816/2021	EPI_ISL_7337548	24/11/2021	Africa	South Africa
hCoV-19/England/QEUH-2CB8445/2021	EPI_ISL_7345966	30/11/2021	Europe	United Kingdom
hCoV-19/England/MILK-2CB5C22/2021	EPI_ISL_7350520	30/11/2021	Europe	United Kingdom
hCoV-19/England/MILK-2CC670F/2021	EPI_ISL_7340046	30/11/2021	Europe	United Kingdom
hCoV-19/England/MILK-2CB3CBB/2021	EPI_ISL_7346816	01/12/2021	Europe	United Kingdom
hCoV-19/SouthAfrica/NICD-N21824/2021	EPI_ISL_7337559	23/11/2021	Africa	South Africa
hCoV-19/England/BRBR-2CBFC73/2021	EPI_ISL_7346925	30/11/2021	Europe	United Kingdom
hCoV-19/England/MILK-2CC6F25/2021	EPI_ISL_7340964	01/12/2021	Europe	United Kingdom
hCoV-19/England/MILK-2CB41E8/2021	EPI_ISL_7346704	01/12/2021	Europe	United Kingdom
hCoV-19/SouthAfrica/NICD-N21823/2021	EPI_ISL_7337558	23/11/2021	Africa	South Africa
hCoV-19/SouthAfrica/NICD-N21819/2021	EPI_ISL_7337551	24/11/2021	Africa	South Africa
hCoV-19/Scotland/QEUH-2CB822D/2021	EPI_ISL_7345863	01/12/2021	Europe	United Kingdom
hCoV-19/England/MILK-2CB73B2/2021	EPI_ISL_7349666	01/12/2021	Europe	United Kingdom
hCoV-19/SouthAfrica/NICD-N21818/2021	EPI_ISL_7337550	23/11/2021	Africa	South Africa
hCoV-19/England/MILK-2CB41D9/2021	EPI_ISL_7346393	01/12/2021	Europe	United Kingdom
hCoV-19/Scotland/QEUH-2CBD950/2021	EPI_ISL_7347482	01/12/2021	Europe	United Kingdom
hCoV-19/SouthAfrica/NICD-N21828/2021	EPI_ISL_7337562	22/11/2021	Africa	South Africa
hCoV-19/Nigeria/NCDC-NR882/2021	EPI_ISL_7269933	23/11/2021	Africa	Nigeria
hCoV-19/Israel/ICH-760596925/2021	EPI_ISL_7266056	01/12/2021	Asia	Israel
hCoV-19/Scotland/QEUH-2C8EB25/2021	EPI_ISL_7299420	30/11/2021	Europe	United Kingdom
hCoV-19/Scotland/QEUH-2C74964/2021	EPI_ISL_7297120	29/11/2021	Europe	United Kingdom
hCoV-19/SouthAfrica/NICD-N21717/2021	EPI_ISL_7337460	21/11/2021	Africa	South Africa
hCoV-19/Israel/ICH-760596895/2021	EPI_ISL_7266027	01/12/2021	Asia	Israel
hCoV-19/Norway/29463/2021	EPI_ISL_7267259	29/11/2021	Europe	Norway
hCoV-19/Australia/NSW-ICPMR-15555/2021	EPI_ISL_7265084	28/11/2021	Oceania	Australia
hCoV-19/Belgium/UMONS-P039898301/2021	EPI_ISL_7063764	29/11/2021	Europe	Belgium
hCoV-19/Austria/CeMM20572/2021	EPI_ISL_7195246	2021-11	Europe	Austria
hCoV-19/USA/NE-NPHL-42613/2021	EPI_ISL_7116681	29/11/2021	North America	USA
hCoV-19/India/GJ-INSACOG-GBRC2991/2021	EPI_ISL_7141056	30/11/2021	Asia	India
hCoV-19/SouthAfrica/NICD-N21720/2021	EPI_ISL_7337463	19/11/2021	Africa	South Africa
hCoV-19/CzechRepublic/KNL_2021-110119140/2021	EPI_ISL_6862005	26/11/2021	Europe	Czech Republic
hCoV-19/France/IDF-HMN-21122010350/2021	EPI_ISL_7313494	01/12/2021	Europe	France
hCoV-19/Denmark/DCGC-247988/2021	EPI_ISL_7286479	01/12/2021	Europe	Denmark
hCoV-19/SouthAfrica/NICD-N21718/2021	EPI_ISL_7337461	21/11/2021	Africa	South Africa
hCoV-19/Israel/ICH-760596913/2021	EPI_ISL_7266045	29/11/2021	Asia	Israel
hCoV-19/Scotland/QEUH-2C7DDE7/2021	EPI_ISL_7302122	29/11/2021	Europe	United Kingdom
hCoV-19/SouthAfrica/NICD-N21730/2021	EPI_ISL_7337473	17/11/2021	Africa	South Africa
hCoV-19/SouthAfrica/NICD-N21722/2021	EPI_ISL_7337465	22/11/2021	Africa	South Africa
hCoV-19/Scotland/QEUH-2C7BC82/2021	EPI_ISL_7305755	29/11/2021	Europe	United Kingdom
hCoV-19/SouthAfrica/NICD-N21721/2021	EPI_ISL_7337464	18/11/2021	Africa	South Africa
hCoV-19/India/DL-NCDC-6409265/2021	EPI_ISL_7285023	23/11/2021	Asia	India
hCoV-19/Netherlands/NH-AUMC-015406/2021	EPI_ISL_7263928	03/12/2021	Europe	Netherlands
hCoV-19/USA/MO-CDC-ASC210713936/2021	EPI_ISL_7154405	24/11/2021	North America	USA
hCoV-19/England/MILK-2C98F0E/2021	EPI_ISL_7300986	30/11/2021	Europe	United Kingdom
hCoV-19/Israel/ICH-760597033/2021	EPI_ISL_7266160	02/12/2021	Asia	Israel
hCoV-19/USA/NY-Wadsworth-21103394-01/2021	EPI_ISL_7334889	30/11/2021	North America	USA
hCoV-19/SouthAfrica/NICD-N21735/2021	EPI_ISL_7337478	22/11/2021	Africa	South Africa
hCoV-19/Scotland/QEUH-2C79D45/2021	EPI_ISL_7305876	29/11/2021	Europe	United Kingdom
hCoV-19/USA/NY-Wadsworth-21103363-01/2021	EPI_ISL_7334887	02/12/2021	North America	USA
hCoV-19/England/ALDP-2C9F8EE/2021	EPI_ISL_7293790	28/11/2021	Europe	United Kingdom
hCoV-19/England/QEUH-2CA9FDD/2021	EPI_ISL_7296139	28/11/2021	Europe	United Kingdom
hCoV-19/England/PLYM-2C91FBA/2021	EPI_ISL_7303330	30/11/2021	Europe	United Kingdom
hCoV-19/Scotland/QEUH-2C8E624/2021	EPI_ISL_7299535	30/11/2021	Europe	United Kingdom
hCoV-19/England/MILK-2CA545A/2021	EPI_ISL_7293699	30/11/2021	Europe	United Kingdom
hCoV-19/England/MILK-2C856D2/2021	EPI_ISL_7197261	29/11/2021	Europe	United Kingdom
hCoV-19/Netherlands/NH-AUMC-015405/2021	EPI_ISL_7263927	04/12/2021	Europe	Netherlands
hCoV-19/SouthAfrica/NICD-N21729/2021	EPI_ISL_7337472	18/11/2021	Africa	South Africa
hCoV-19/England/ALDP-2C9F6A8/2021	EPI_ISL_7293869	27/11/2021	Europe	United Kingdom
hCoV-19/SouthAfrica/NICD-N21732/2021	EPI_ISL_7337475	22/11/2021	Africa	South Africa
hCoV-19/SouthAfrica/NICD-N21734/2021	EPI_ISL_7337477	22/11/2021	Africa	South Africa
hCoV-19/Scotland/QEUH-2C80CC6/2021	EPI_ISL_7303781	29/11/2021	Europe	United Kingdom
hCoV-19/Israel/ICH-760596845/2021	EPI_ISL_7265976	01/12/2021	Asia	Israel
hCoV-19/England/MILK-2C8CD30/2021	EPI_ISL_7300159	30/11/2021	Europe	United Kingdom
hCoV-19/SouthAfrica/NICD-N21745/2021	EPI_ISL_7337488	17/11/2021	Africa	South Africa
hCoV-19/USA/HI-H216115/2021	EPI_ISL_7264087	30/11/2021	North America	USA
hCoV-19/England/MILK-2C8F4ED/2021	EPI_ISL_7300279	30/11/2021	Europe	United Kingdom
hCoV-19/England/ALDP-2C8A998/2021	EPI_ISL_7305287	28/11/2021	Europe	United Kingdom
hCoV-19/Scotland/QEUH-2C9BA19/2021	EPI_ISL_7294550	30/11/2021	Europe	United Kingdom
hCoV-19/Scotland/QEUH-2C5EE43/2021	EPI_ISL_7306338	28/11/2021	Europe	United Kingdom
hCoV-19/SouthAfrica/NICD-N21738/2021	EPI_ISL_7337481	22/11/2021	Africa	South Africa
hCoV-19/SouthAfrica/NICD-N21752/2021	EPI_ISL_7337498	22/11/2021	Africa	South Africa
hCoV-19/SouthAfrica/NICD-N21751/2021	EPI_ISL_7337497	22/11/2021	Africa	South Africa
hCoV-19/England/MILK-2C9928C/2021	EPI_ISL_7301005	30/11/2021	Europe	United Kingdom
hCoV-19/SouthAfrica/NICD-N21744/2021	EPI_ISL_7337487	19/11/2021	Africa	South Africa
hCoV-19/England/PHEC-3U06FU0A/2021	EPI_ISL_7166216	23/11/2021	Europe	United Kingdom
hCoV-19/SouthAfrica/CERI-KRISP-K032653/2021	EPI_ISL_7310636	29/11/2021	Africa	South Africa
hCoV-19/Israel/ICH-760596848/2021	EPI_ISL_7265979	30/11/2021	Asia	Israel
hCoV-19/SouthAfrica/NICD-N21746/2021	EPI_ISL_7337489	17/11/2021	Africa	South Africa
hCoV-19/USA/NE-NPHL-42614/2021	EPI_ISL_7116413	29/11/2021	North America	USA
hCoV-19/England/MILK-2C93A02/2021	EPI_ISL_7304994	28/11/2021	Europe	United Kingdom
hCoV-19/SouthAfrica/NICD-N21740/2021	EPI_ISL_7337483	16/11/2021	Africa	South Africa
hCoV-19/USA/HI-H216116/2021	EPI_ISL_7264088	30/11/2021	North America	USA
hCoV-19/Botswana/R44B83_BHP_000848381/2021	EPI_ISL_7121204	26/11/2021	Africa	Botswana
hCoV-19/Botswana/R44B19_BHP_000844008/2021	EPI_ISL_7121205	23/11/2021	Africa	Botswana
hCoV-19/SouthAfrica/NICD-N21750/2021	EPI_ISL_7337496	16/11/2021	Africa	South Africa
hCoV-19/USA/MA-lh01/2021	EPI_ISL_7264143	30/11/2021	North America	USA
hCoV-19/SouthAfrica/CERI-KRISP-K032713/2021	EPI_ISL_7310747	29/11/2021	Africa	South Africa
hCoV-19/England/MILK-2C8D18E/2021	EPI_ISL_7300286	29/11/2021	Europe	United Kingdom
hCoV-19/England/MILK-2C9A7E6/2021	EPI_ISL_7293573	27/11/2021	Europe	United Kingdom
hCoV-19/SouthAfrica/CERI-KRISP-K032648/2021	EPI_ISL_7310630	29/11/2021	Africa	South Africa
hCoV-19/SouthAfrica/NICD-N21749/2021	EPI_ISL_7337495	19/11/2021	Africa	South Africa
hCoV-19/USA/FL-BPHL-16914/2021	EPI_ISL_7313687	26/11/2021	North America	USA
hCoV-19/Israel/ICH-760596836/2021	EPI_ISL_7265967	01/12/2021	Asia	Israel
hCoV-19/Israel/ICH-760596955/2021	EPI_ISL_7266083	01/12/2021	Asia	Israel
hCoV-19/Scotland/QEUH-2C79DBE/2021	EPI_ISL_7305934	29/11/2021	Europe	United Kingdom
hCoV-19/Belgium/UMONS-P041707501/2021	EPI_ISL_7288375	04/12/2021	Europe	Belgium
hCoV-19/England/PLYM-2C936A4/2021	EPI_ISL_7302326	30/11/2021	Europe	United Kingdom
hCoV-19/Russia/MOW-Moscow_PMVL-O16/2021	EPI_ISL_7263933	03/12/2021	Europe	Russia
hCoV-19/England/QEUH-2CA9EEF/2021	EPI_ISL_7296303	27/11/2021	Europe	United Kingdom
hCoV-19/Brazil/RS-CEVS-112472/2021	EPI_ISL_7309168	01/12/2021	South America	Brazil
hCoV-19/SouthAfrica/NICD-N21759/2021	EPI_ISL_7337505	22/11/2021	Africa	South Africa
hCoV-19/England/MILK-2C1C782/2021	EPI_ISL_7023683	27/11/2021	Europe	United Kingdom
hCoV-19/France/PAC-IHU-49242/2021	EPI_ISL_7308635	01/12/2021	Europe	France
hCoV-19/France/PAC-IHU-49237/2021	EPI_ISL_7308875	28/11/2021	Europe	France
hCoV-19/Scotland/QEUH-2C91284/2021	EPI_ISL_7303186	30/11/2021	Europe	United Kingdom
hCoV-19/SouthAfrica/CERI-KRISP-K032691/2021	EPI_ISL_7310710	29/11/2021	Africa	South Africa
hCoV-19/England/QEUH-2CA9E94/2021	EPI_ISL_7296254	29/11/2021	Europe	United Kingdom
hCoV-19/Scotland/QEUH-2C940B4/2021	EPI_ISL_7304964	29/11/2021	Europe	United Kingdom
hCoV-19/Scotland/QEUH-2C5EDEC/2021	EPI_ISL_7306343	28/11/2021	Europe	United Kingdom
hCoV-19/England/MILK-2C9A9D1/2021	EPI_ISL_7293149	27/11/2021	Europe	United Kingdom
hCoV-19/SouthAfrica/CERI-KRISP-K032690/2021	EPI_ISL_7310703	28/11/2021	Africa	South Africa
hCoV-19/Scotland/QEUH-2C960C1/2021	EPI_ISL_7295689	30/11/2021	Europe	United Kingdom
hCoV-19/England/MILK-2C90D93/2021	EPI_ISL_7304476	30/11/2021	Europe	United Kingdom
hCoV-19/SouthAfrica/NICD-N21767/2021	EPI_ISL_7337513	24/11/2021	Africa	South Africa
hCoV-19/SouthAfrica/NICD-N21784/2021	EPI_ISL_7337527	24/11/2021	Africa	South Africa
hCoV-19/England/MILK-2C70E69/2021	EPI_ISL_7297545	29/11/2021	Europe	United Kingdom
hCoV-19/Scotland/QEUH-2C747A6/2021	EPI_ISL_7297042	29/11/2021	Europe	United Kingdom
hCoV-19/England/QEUH-2C965E0/2021	EPI_ISL_7295212	30/11/2021	Europe	United Kingdom
hCoV-19/Scotland/QEUH-2C99DC7/2021	EPI_ISL_7292889	30/11/2021	Europe	United Kingdom
hCoV-19/Canada/ON-NML-255881/2021	EPI_ISL_7265455	26/11/2021	North America	Canada
hCoV-19/SouthAfrica/NICD-N21794/2021	EPI_ISL_7337533	23/11/2021	Africa	South Africa
hCoV-19/Scotland/QEUH-2C5D873/2021	EPI_ISL_7305684	28/11/2021	Europe	United Kingdom
hCoV-19/SouthAfrica/NICD-N21788/2021	EPI_ISL_7337531	24/11/2021	Africa	South Africa
hCoV-19/England/PLYM-2C93000/2021	EPI_ISL_7302955	30/11/2021	Europe	United Kingdom
hCoV-19/England/MILK-2C8D009/2021	EPI_ISL_7300658	29/11/2021	Europe	United Kingdom
hCoV-19/SouthAfrica/NICD-N21776/2021	EPI_ISL_7337521	24/11/2021	Africa	South Africa
hCoV-19/SouthAfrica/LAZ-AMC-211204828-DS/2021	EPI_ISL_7285845	04/12/2021	Africa	South Africa
hCoV-19/Sweden/01_SE100_21CS106873/2021	EPI_ISL_7286284	29/11/2021	Europe	Sweden
hCoV-19/England/MILK-2C9257B/2021	EPI_ISL_7304564	30/11/2021	Europe	United Kingdom
hCoV-19/SouthAfrica/NICD-N21804/2021	EPI_ISL_7337539	24/11/2021	Africa	South Africa
hCoV-19/SouthAfrica/NICD-N21696/2021	EPI_ISL_7337442	18/11/2021	Africa	South Africa
hCoV-19/SouthAfrica/LAZ-AMC-211204806-DS/2021	EPI_ISL_7285847	04/12/2021	Africa	South Africa
hCoV-19/England/MILK-2C977E9/2021	EPI_ISL_7300878	30/11/2021	Europe	United Kingdom
hCoV-19/Scotland/QEUH-2C99E1F/2021	EPI_ISL_7292960	30/11/2021	Europe	United Kingdom
hCoV-19/Nigeria/NCDC-NR881/2021	EPI_ISL_7268670	24/11/2021	Africa	Nigeria
hCoV-19/SouthAfrica/LAZ-AMC-211204866-DS/2021	EPI_ISL_7285846	04/12/2021	Africa	South Africa
hCoV-19/SouthAfrica/NICD-N21701/2021	EPI_ISL_7337447	19/11/2021	Africa	South Africa
hCoV-19/SouthAfrica/NICD-N21703/2021	EPI_ISL_7337449	18/11/2021	Africa	South Africa
hCoV-19/SouthAfrica/NICD-N21699/2021	EPI_ISL_7337445	19/11/2021	Africa	South Africa
hCoV-19/England/ALDP-2CA1227/2021	EPI_ISL_7293812	29/11/2021	Europe	United Kingdom
hCoV-19/SouthAfrica/NICD-N21698/2021	EPI_ISL_7337444	18/11/2021	Africa	South Africa
hCoV-19/SouthAfrica/NICD-N21705/2021	EPI_ISL_7337451	18/11/2021	Africa	South Africa
hCoV-19/SouthAfrica/NICD-N21710/2021	EPI_ISL_7337455	18/11/2021	Africa	South Africa
hCoV-19/SouthAfrica/NICD-N21715/2021	EPI_ISL_7337458	23/11/2021	Africa	South Africa
hCoV-19/Canada/AB-ABPHL-43075/2021	EPI_ISL_7123680	28/11/2021	North America	Canada
hCoV-19/SouthAfrica/NICD-N21706/2021	EPI_ISL_7337452	18/11/2021	Africa	South Africa
hCoV-19/England/MILK-2C80A26/2021	EPI_ISL_7196773	29/11/2021	Europe	United Kingdom
hCoV-19/England/MILK-2C69B99/2021	EPI_ISL_7203100	29/11/2021	Europe	United Kingdom
hCoV-19/Romania/B_491159/2021	EPI_ISL_7217437	01/12/2021	Europe	Romania
hCoV-19/France/PAC-IHU-45001/2021	EPI_ISL_7154340	01/12/2021	Europe	France
hCoV-19/Austria/AGES-681211_161165/2021	EPI_ISL_7130344	30/11/2021	Europe	Austria
hCoV-19/USA/CA-CDPH-6000005437/2021	EPI_ISL_7137328	30/11/2021	North America	USA
hCoV-19/USA/CA-CDPH-6000005436/2021	EPI_ISL_7137327	30/11/2021	North America	USA
hCoV-19/USA/CA-CDPH-6000005435/2021	EPI_ISL_7137326	30/11/2021	North America	USA
hCoV-19/France/PAC-IHU-45002/2021	EPI_ISL_7156753	01/12/2021	Europe	France
hCoV-19/Belgium/UZA-UA-CV8344591617/2021	EPI_ISL_7173899	02/12/2021	Europe	Belgium
hCoV-19/HongKong/HK-HKPU-12432/2021	EPI_ISL_7192734	28/11/2021	Asia	Hong Kong
hCoV-19/Netherlands/NH-AUMC-015404/2021	EPI_ISL_7263924	30/11/2021	Europe	Netherlands
hCoV-19/HongKong/HK-HKPU-12388/2021	EPI_ISL_7192723	15/11/2021	Asia	Hong Kong
hCoV-19/England/MILK-2C62116/2021	EPI_ISL_7182133	29/11/2021	Europe	United Kingdom
hCoV-19/USA/CA-CDPH-6000005439/2021	EPI_ISL_7137330	30/11/2021	North America	USA
hCoV-19/England/MILK-2C761D3/2021	EPI_ISL_7203710	29/11/2021	Europe	United Kingdom
hCoV-19/England/MILK-2C622B9/2021	EPI_ISL_7182128	29/11/2021	Europe	United Kingdom
hCoV-19/England/MILK-2C6768B/2021	EPI_ISL_7203032	27/11/2021	Europe	United Kingdom
hCoV-19/Belgium/ULB-IBC_CV8283013185/2021	EPI_ISL_7074135	24/11/2021	Europe	Belgium
hCoV-19/England/MILK-2C441FC/2021	EPI_ISL_7185866	28/11/2021	Europe	United Kingdom
hCoV-19/Austria/AGES-680726_161160/2021	EPI_ISL_7129884	29/11/2021	Europe	Austria
hCoV-19/Thailand/NIC_BKK_SEQ22270/2021	EPI_ISL_7226262	03/12/2021	Asia	Thailand
hCoV-19/England/MILK-2C45D9D/2021	EPI_ISL_7187248	28/11/2021	Europe	United Kingdom
hCoV-19/England/MILK-2C41C76/2021	EPI_ISL_7185838	27/11/2021	Europe	United Kingdom
hCoV-19/Sweden/01_SE100_21CS106609/2021	EPI_ISL_7219990	27/11/2021	Europe	Sweden
hCoV-19/USA/PA-CDC-MMB11864492/2021	EPI_ISL_7154400	29/11/2021	North America	USA
hCoV-19/Greece/Crete/2021	EPI_ISL_7220176	29/11/2021	Europe	Greece
hCoV-19/England/MILK-2C69FBB/2021	EPI_ISL_7203085	29/11/2021	Europe	United Kingdom
hCoV-19/Netherlands/NH-AUMC-015407/2021	EPI_ISL_7263929	03/12/2021	Europe	Netherlands
hCoV-19/USA/WI-WSLH-221686/2021	EPI_ISL_7263803	27/11/2021	North America	USA
hCoV-19/USA/MD-HP20874-PIDUYWZOWA/2021	EPI_ISL_7160424	27/11/2021	North America	USA
hCoV-19/USA/NE-NPHL-42612/2021	EPI_ISL_7116718	29/11/2021	North America	USA
hCoV-19/England/MILK-2C43825/2021	EPI_ISL_7185720	28/11/2021	Europe	United Kingdom
hCoV-19/England/MILK-2C757B4/2021	EPI_ISL_7203762	29/11/2021	Europe	United Kingdom
hCoV-19/Canada/ON-PHL-21-40785/2021	EPI_ISL_7135499	25/11/2021	North America	Canada
hCoV-19/England/BRBR-2C7ECBC/2021	EPI_ISL_7197950	27/11/2021	Europe	United Kingdom
hCoV-19/Singapore/8539/2021	EPI_ISL_7195620	02/12/2021	Asia	Singapore
hCoV-19/Austria/AGES-680729_161162/2021	EPI_ISL_7130486	29/11/2021	Europe	Austria
hCoV-19/Singapore/8540nan/2021	EPI_ISL_7137311	02/12/2021	Asia	Singapore
hCoV-19/Nigeria/NCDC-NR886/2021	EPI_ISL_7154403	28/11/2021	Africa	Nigeria
hCoV-19/Norway/29741/2021	EPI_ISL_7248772	29/11/2021	Europe	Norway
hCoV-19/Botswana/R44B6_BHP_000845892/2021	EPI_ISL_7121195	24/11/2021	Africa	Botswana
hCoV-19/England/MILK-2C49063/2021	EPI_ISL_7189073	27/11/2021	Europe	United Kingdom
hCoV-19/USA/NY-PRL-2021_1126_01D05/2021	EPI_ISL_7129869	22/11/2021	North America	USA
hCoV-19/USA/LA-TUSOM_1201-S10/2021	EPI_ISL_7235629	01/12/2021	North America	USA
hCoV-19/Singapore/8539_2/2021	EPI_ISL_7195621	02/12/2021	Asia	Singapore
hCoV-19/USA/CO-CDC-MMB11864811/2021	EPI_ISL_7154401	29/11/2021	North America	USA
hCoV-19/England/ALDP-2C6A1E1/2021	EPI_ISL_7200868	28/11/2021	Europe	United Kingdom
hCoV-19/Germany/BE-RKI-I-353502/2021	EPI_ISL_7116918	02/12/2021	Europe	Germany
hCoV-19/Canada/AB-ABPHL-43137/2021	EPI_ISL_7123692	28/11/2021	North America	Canada
hCoV-19/USA/NE-NPHL-42615/2021	EPI_ISL_7116738	29/11/2021	North America	USA
hCoV-19/Switzerland/BL-UHB-43196432/2021	EPI_ISL_7224567	01/12/2021	Europe	Switzerland
hCoV-19/Maldives/MAV91359/2021	EPI_ISL_7166400	27/11/2021	Asia	Maldives
hCoV-19/England/MILK-2C66F63/2021	EPI_ISL_7203096	29/11/2021	Europe	United Kingdom
hCoV-19/Botswana/R44B36_BHP_2021010229/2021	EPI_ISL_7121080	25/11/2021	Africa	Botswana
hCoV-19/Singapore/8539nan/2021	EPI_ISL_7137310	02/12/2021	Asia	Singapore
hCoV-19/Scotland/QEUH-2C2F79B/2021	EPI_ISL_7158548	27/11/2021	Europe	United Kingdom
hCoV-19/Belgium/ULG-22197/2021	EPI_ISL_7195727	01/12/2021	Europe	Belgium
hCoV-19/Belgium/ULG-22195/2021	EPI_ISL_7195725	03/12/2021	Europe	Belgium
hCoV-19/Nepal/NPHL-S-263/2021	EPI_ISL_7196120	26/11/2021	Asia	Nepal
hCoV-19/England/MILK-2C6BFE6/2021	EPI_ISL_7198774	29/11/2021	Europe	United Kingdom
hCoV-19/Netherlands/NH-AUMC-015400/2021	EPI_ISL_7135504	01/12/2021	Europe	Netherlands
hCoV-19/England/MILK-2C69C96/2021	EPI_ISL_7203202	29/11/2021	Europe	United Kingdom
hCoV-19/Belgium/ULG-22196/2021	EPI_ISL_7195726	03/12/2021	Europe	Belgium
hCoV-19/HongKong/HKU-691/2021	EPI_ISL_7138045	14/11/2021	Asia	Hong Kong
hCoV-19/England/ALDP-2C33828/2021	EPI_ISL_7144808	25/11/2021	Europe	United Kingdom
hCoV-19/England/MILK-2C4F294/2021	EPI_ISL_7189046	28/11/2021	Europe	United Kingdom
hCoV-19/Sweden/01_SE100_21CS106608/2021	EPI_ISL_7220437	26/11/2021	Europe	Sweden
hCoV-19/USA/UT-UPHL-211203694594/2021	EPI_ISL_7136771	01/12/2021	North America	USA
hCoV-19/Austria/CeMM20574/2021	EPI_ISL_7195248	2021-11	Europe	Austria
hCoV-19/Japan/IC-2316/2021	EPI_ISL_7194610	01/12/2021	Asia	Japan
hCoV-19/England/MILK-2C4F15B/2021	EPI_ISL_7188957	27/11/2021	Europe	United Kingdom
hCoV-19/USA/WA-UW-21120120771/2021	EPI_ISL_7160039	01/12/2021	North America	USA
hCoV-19/Spain/CT-BST9962857872/2021	EPI_ISL_7263830	30/11/2021	Europe	Spain
hCoV-19/Sweden/01_SE100_21CS106892/2021	EPI_ISL_7220444	29/11/2021	Europe	Sweden
hCoV-19/USA/UT-UPHL-211203203813/2021	EPI_ISL_7136300	01/12/2021	North America	USA
hCoV-19/Canada/ON-NML-254104/2021	EPI_ISL_7160041	25/11/2021	North America	Canada
hCoV-19/England/MILK-2C6A7EF/2021	EPI_ISL_7203936	29/11/2021	Europe	United Kingdom
hCoV-19/England/MILK-2C41D37/2021	EPI_ISL_7185699	27/11/2021	Europe	United Kingdom
hCoV-19/Netherlands/NH-AUMC-015401/2021	EPI_ISL_7135503	01/12/2021	Europe	Netherlands
hCoV-19/Netherlands/NH-AUMC-015402/2021	EPI_ISL_7135502	01/12/2021	Europe	Netherlands
hCoV-19/USA/GA-EHC-2811C/2021	EPI_ISL_7171744	01/12/2021	North America	USA
hCoV-19/USA/NY-PRL-2021_1126_01A06/2021	EPI_ISL_7129868	24/11/2021	North America	USA
hCoV-19/Denmark/DCGC-246424/2021	EPI_ISL_7193991	30/11/2021	Europe	Denmark
hCoV-19/England/MILK-2C66D1E/2021	EPI_ISL_7203007	27/11/2021	Europe	United Kingdom
hCoV-19/USA/WA-UW-21112997440/2021	EPI_ISL_7160037	29/11/2021	North America	USA
hCoV-19/England/MILK-2C27A9A/2021	EPI_ISL_7146517	26/11/2021	Europe	United Kingdom
hCoV-19/Scotland/QEUH-2C2C4B5/2021	EPI_ISL_7148141	27/11/2021	Europe	United Kingdom
hCoV-19/USA/NE-NPHL-42617/2021	EPI_ISL_7116439	29/11/2021	North America	USA
hCoV-19/England/MILK-2C674AF/2021	EPI_ISL_7203249	29/11/2021	Europe	United Kingdom
hCoV-19/Italy/CAM-COLLI-COTUGNO-A10117/2021	EPI_ISL_6854346	28/11/2021	Europe	Italy
hCoV-19/SouthAfrica/CERI-KRISP-K032203/2021	EPI_ISL_6699737	16/11/2021	Africa	South Africa
hCoV-19/Austria/AGES-680771_161164/2021	EPI_ISL_7130189	29/11/2021	Europe	Austria
hCoV-19/England/HSLL-2C2D733/2021	EPI_ISL_7142185	26/11/2021	Europe	United Kingdom
hCoV-19/England/MILK-2BDBEB8/2021	EPI_ISL_7157554	25/11/2021	Europe	United Kingdom
hCoV-19/Belgium/ULG-22181/2021	EPI_ISL_6929785	29/11/2021	Europe	Belgium
hCoV-19/Canada/AB-ABPHL-43063/2021	EPI_ISL_7123666	29/11/2021	North America	Canada
hCoV-19/England/MILK-2C85186/2021	EPI_ISL_7197402	29/11/2021	Europe	United Kingdom
hCoV-19/Canada/BC-BCCDC-249359/2021	EPI_ISL_7132804	2021-11	North America	Canada
hCoV-19/Norway/29745/2021	EPI_ISL_7248814	29/11/2021	Europe	Norway
hCoV-19/Austria/AGES-679288/2021	EPI_ISL_7130085	28/11/2021	Europe	Austria
hCoV-19/England/MILK-2C69D57/2021	EPI_ISL_7203017	28/11/2021	Europe	United Kingdom
hCoV-19/Austria/680752/2021	EPI_ISL_7129657	29/11/2021	Europe	Austria
hCoV-19/Nigeria/NCDC-NR884/2021	EPI_ISL_7154394	27/11/2021	Africa	Nigeria
hCoV-19/Switzerland/ZH-UZH-IMV-3ba57505/2021	EPI_ISL_7170972	28/11/2021	Europe	Switzerland
hCoV-19/USA/NE-NPHL-42616/2021	EPI_ISL_7116461	29/11/2021	North America	USA
hCoV-19/England/PLYM-2C656D8/2021	EPI_ISL_7201997	28/11/2021	Europe	United Kingdom
hCoV-19/England/MILK-2C6766D/2021	EPI_ISL_7203132	29/11/2021	Europe	United Kingdom
hCoV-19/Australia/NSW-ICPMR-14637/2021	EPI_ISL_6864915	28/11/2021	Oceania	Australia
hCoV-19/HongKong/HKU-211129-001/2021	EPI_ISL_6841980	14/11/2021	Asia	Hong Kong
hCoV-19/Ghana/TRA-2283/2021	EPI_ISL_6939062	24/11/2021	Africa	Ghana
hCoV-19/England/MILK-2C03E2F/2021	EPI_ISL_7037264	26/11/2021	Europe	United Kingdom
hCoV-19/USA/CO-CDPHE-2102326037-1/2021	EPI_ISL_7010485	30/11/2021	North America	USA
hCoV-19/SouthAfrica/NICD-N21655/2021	EPI_ISL_6914031	17/11/2021	Africa	South Africa
hCoV-19/SouthAfrica/CERI-KRISP-K032323/2021	EPI_ISL_7015187	17/11/2021	Africa	South Africa
hCoV-19/SouthAfrica/CERI-KRISP-K032322/2021	EPI_ISL_7015186	17/11/2021	Africa	South Africa
hCoV-19/England/MILK-2BE8E12/2021	EPI_ISL_6915964	25/11/2021	Europe	United Kingdom
hCoV-19/Germany/HE-FFM-30286807/2021	EPI_ISL_6959871	28/11/2021	Europe	Germany
hCoV-19/England/MILK-2BD889F/2021	EPI_ISL_6920616	25/11/2021	Europe	United Kingdom
hCoV-19/Germany/HE-FFM-30286808/2021	EPI_ISL_6959874	28/11/2021	Europe	Germany
hCoV-19/Scotland/QEUH-2BEC476/2021	EPI_ISL_6920174	25/11/2021	Europe	United Kingdom
hCoV-19/Germany/HE-FFM-30318832/2021	EPI_ISL_6959873	28/11/2021	Europe	Germany
hCoV-19/Germany/HE-FFM-30318740/2021	EPI_ISL_6959870	28/11/2021	Europe	Germany
hCoV-19/England/MILK-2C1C6A3/2021	EPI_ISL_7023675	27/11/2021	Europe	United Kingdom
hCoV-19/England/MILK-2C1C5F1/2021	EPI_ISL_7023667	27/11/2021	Europe	United Kingdom
hCoV-19/Switzerland/BS-UHB-43176614/2021	EPI_ISL_7042168	22/11/2021	Europe	Switzerland
hCoV-19/England/MILK-2C1C5C4/2021	EPI_ISL_7023789	27/11/2021	Europe	United Kingdom
hCoV-19/Australia/ACT2006/2021	EPI_ISL_7016910	02/12/2021	Oceania	Australia
hCoV-19/Germany/HE-FFM-30318741/2021	EPI_ISL_6959872	28/11/2021	Europe	Germany
hCoV-19/SouthKorea/KDCA18126/2021	EPI_ISL_6959993	29/11/2021	Asia	South Korea
hCoV-19/Germany/HE-FFM-30318738/2021	EPI_ISL_6959868	28/11/2021	Europe	Germany
hCoV-19/SouthAfrica/NICD-N21658/2021	EPI_ISL_6914034	18/11/2021	Africa	South Africa
hCoV-19/Spain/CT-HUB03042/2021	EPI_ISL_7045214	29/11/2021	Europe	Spain
hCoV-19/England/MILK-2BFA84C/2021	EPI_ISL_7026952	26/11/2021	Europe	United Kingdom
hCoV-19/England/MILK-2C066E8/2021	EPI_ISL_7026396	26/11/2021	Europe	United Kingdom
hCoV-19/SouthAfrica/NICD-N21661/2021	EPI_ISL_6914036	19/11/2021	Africa	South Africa
hCoV-19/France/IDF-CERBAHC-12742312/2021	EPI_ISL_6962948	26/11/2021	Europe	France
hCoV-19/SouthAfrica/NICD-N21656/2021	EPI_ISL_6914032	17/11/2021	Africa	South Africa
hCoV-19/France/PDL-LBZCentre39B063321284/2021	EPI_ISL_6971091	28/11/2021	Europe	France
hCoV-19/SouthAfrica/CERI-KRISP-K032335/2021	EPI_ISL_7015194	16/11/2021	Africa	South Africa
hCoV-19/SouthAfrica/CERI-KRISP-K032334/2021	EPI_ISL_7015193	16/11/2021	Africa	South Africa
hCoV-19/SouthAfrica/NICD-N21651/2021	EPI_ISL_6914030	17/11/2021	Africa	South Africa
hCoV-19/SouthAfrica/NICD-N21657/2021	EPI_ISL_6914033	18/11/2021	Africa	South Africa
hCoV-19/Scotland/QEUH-2C0E941/2021	EPI_ISL_7019951	26/11/2021	Europe	United Kingdom
hCoV-19/SouthAfrica/NICD-N21660/2021	EPI_ISL_6914035	18/11/2021	Africa	South Africa
hCoV-19/Ghana/TRA-2314/2021	EPI_ISL_6939035	25/11/2021	Africa	Ghana
hCoV-19/Belgium/rega-20472/2021	EPI_ISL_6989250	29/11/2021	Europe	Belgium
hCoV-19/USA/CA-UCSF-COLOR-SFDPH-CC001/2021	EPI_ISL_6951145	28/11/2021	North America	USA
hCoV-19/SouthAfrica/CERI-KRISP-K032423/2021	EPI_ISL_7015229	27/11/2021	Africa	South Africa
hCoV-19/Denmark/DCGC-244160/2021	EPI_ISL_7063588	26/11/2021	Europe	Denmark
hCoV-19/Malaysia/IMR_WC606483/2021	EPI_ISL_7015235	19/11/2021	Asia	Malaysia
hCoV-19/SouthAfrica/CERI-KRISP-K032424/2021	EPI_ISL_7015230	25/11/2021	Africa	South Africa
hCoV-19/SouthAfrica/NICD-N21639/2021	EPI_ISL_6914023	16/11/2021	Africa	South Africa
hCoV-19/Switzerland/BS-UHB-43176590/2021	EPI_ISL_7042161	22/11/2021	Europe	Switzerland
hCoV-19/France/ARA-HCL021212974501/2021	EPI_ISL_6963002	26/11/2021	Europe	France
hCoV-19/England/MILK-2C1EEB8/2021	EPI_ISL_7024991	27/11/2021	Europe	United Kingdom
hCoV-19/Australia/NSW-SAVID-7158/2021	EPI_ISL_7011321	01/12/2021	Oceania	Australia
hCoV-19/England/MILK-2C080AC/2021	EPI_ISL_7033208	26/11/2021	Europe	United Kingdom
hCoV-19/Germany/BE-ChVir26335/2021	EPI_ISL_7019047	01/12/2021	Europe	Germany
hCoV-19/SouthAfrica/NICD-N21620/2021	EPI_ISL_6914013	18/11/2021	Africa	South Africa
hCoV-19/Ghana/TRA-2298/2021	EPI_ISL_6939033	25/11/2021	Africa	Ghana
hCoV-19/Scotland/QEUH-2C05AB0/2021	EPI_ISL_7031141	26/11/2021	Europe	United Kingdom
hCoV-19/England/MILK-2C15D69/2021	EPI_ISL_7022755	26/11/2021	Europe	United Kingdom
hCoV-19/Ghana/TRA-2303/2021	EPI_ISL_6939034	25/11/2021	Africa	Ghana
hCoV-19/SouthAfrica/CERI-KRISP-K032364/2021	EPI_ISL_7015206	16/11/2021	Africa	South Africa
hCoV-19/Ghana/TRA-2342/2021	EPI_ISL_6939036	26/11/2021	Africa	Ghana
hCoV-19/Ghana/TRA-2292/2021	EPI_ISL_6939038	24/11/2021	Africa	Ghana
hCoV-19/England/MILK-2C235CA/2021	EPI_ISL_7025373	27/11/2021	Europe	United Kingdom
hCoV-19/SouthAfrica/CERI-KRISP-K032411/2021	EPI_ISL_7015224	25/11/2021	Africa	South Africa
hCoV-19/Ghana/TRA-2294/2021	EPI_ISL_6939039	25/11/2021	Africa	Ghana
hCoV-19/SouthAfrica/CERI-KRISP-K032395/2021	EPI_ISL_7015216	24/11/2021	Africa	South Africa
hCoV-19/SouthAfrica/CERI-KRISP-K032390/2021	EPI_ISL_7015212	24/11/2021	Africa	South Africa
hCoV-19/SouthAfrica/CERI-KRISP-K032388/2021	EPI_ISL_7015210	24/11/2021	Africa	South Africa
hCoV-19/England/ALDP-2BEB0A0/2021	EPI_ISL_6916148	24/11/2021	Europe	United Kingdom
hCoV-19/England/MILK-2C1F066/2021	EPI_ISL_7024839	27/11/2021	Europe	United Kingdom
hCoV-19/Israel/SMC-7024821/2021	EPI_ISL_7056045	28/11/2021	Asia	Israel
hCoV-19/England/ALDP-2C1D1ED/2021	EPI_ISL_7023724	26/11/2021	Europe	United Kingdom
hCoV-19/Brazil/SP-IAL-6479/2021	EPI_ISL_6913917	27/11/2021	South America	Brazil
hCoV-19/England/MILK-2C1C9B9/2021	EPI_ISL_7023867	27/11/2021	Europe	United Kingdom
hCoV-19/Spain/MD-HGUGM-5836818/2021	EPI_ISL_6971860	01/12/2021	Europe	Spain
hCoV-19/Ghana/TRA-2307/2021	EPI_ISL_6939054	25/11/2021	Africa	Ghana
hCoV-19/SouthAfrica/CERI-KRISP-K032305/2021	EPI_ISL_7015175	17/11/2021	Africa	South Africa
hCoV-19/England/MILK-2C1EEE5/2021	EPI_ISL_7024334	27/11/2021	Europe	United Kingdom
hCoV-19/SouthAfrica/CERI-KRISP-K032410/2021	EPI_ISL_7015223	24/11/2021	Africa	South Africa
hCoV-19/Israel/SMC-7024750/2021	EPI_ISL_7056614	27/11/2021	Asia	Israel
hCoV-19/Scotland/QEUH-2BD0211/2021	EPI_ISL_6926743	23/11/2021	Europe	United Kingdom
hCoV-19/England/MILK-2C1C870/2021	EPI_ISL_7023726	27/11/2021	Europe	United Kingdom
hCoV-19/Ireland/MH-NVRL-S21IRL00506672/2021	EPI_ISL_6939819	25/11/2021	Europe	Ireland
hCoV-19/SouthAfrica/CERI-KRISP-K032417/2021	EPI_ISL_7015226	27/11/2021	Africa	South Africa
hCoV-19/Norway/29396-2/2021	EPI_ISL_6989155	29/11/2021	Europe	Norway
hCoV-19/England/MILK-2C17945/2021	EPI_ISL_7023187	26/11/2021	Europe	United Kingdom
hCoV-19/SouthAfrica/CERI-KRISP-K032353/2021	EPI_ISL_7015202	16/11/2021	Africa	South Africa
hCoV-19/Spain/MD-HGUGM-5830664/2021	EPI_ISL_7042252	02/12/2021	Europe	Spain
hCoV-19/SouthAfrica/NICD-N21440/2021	EPI_ISL_6913994	10/11/2021	Africa	South Africa
hCoV-19/Ghana/TRA-2265/2021	EPI_ISL_6939060	23/11/2021	Africa	Ghana
hCoV-19/Ghana/TRA-2284/2021	EPI_ISL_6939063	24/11/2021	Africa	Ghana
hCoV-19/Ghana/TRA-2290/2021	EPI_ISL_6939068	24/11/2021	Africa	Ghana
hCoV-19/Australia/NSW-ICPMR-14639/2021	EPI_ISL_6956014	27/11/2021	Oceania	Australia
hCoV-19/Switzerland/BS-UHB-bx227801-2061046/2021	EPI_ISL_7042354	26/11/2021	Europe	Switzerland
hCoV-19/Ghana/TRA-2300/2021	EPI_ISL_6939067	25/11/2021	Africa	Ghana
hCoV-19/England/MILK-2C1E331/2021	EPI_ISL_7024495	27/11/2021	Europe	United Kingdom
hCoV-19/England/MILK-2BFA9C1/2021	EPI_ISL_7026695	25/11/2021	Europe	United Kingdom
hCoV-19/Ghana/TRA-2291/2021	EPI_ISL_6939064	24/11/2021	Africa	Ghana
hCoV-19/Ghana/TRA-2308/2021	EPI_ISL_6939065	25/11/2021	Africa	Ghana
hCoV-19/Japan/IC-2279/2021	EPI_ISL_6914908	27/11/2021	Asia	Japan
hCoV-19/SouthAfrica/CERI-KRISP-K032363/2021	EPI_ISL_7015205	16/11/2021	Africa	South Africa
hCoV-19/SouthAfrica/CERI-KRISP-K032352/2021	EPI_ISL_7015201	16/11/2021	Africa	South Africa
hCoV-19/SouthAfrica/CERI-KRISP-K032358/2021	EPI_ISL_7015203	16/11/2021	Africa	South Africa
hCoV-19/SouthAfrica/CERI-KRISP-K032348_2/2021	EPI_ISL_7015200	16/11/2021	Africa	South Africa
hCoV-19/SouthAfrica/CERI-KRISP-K032372/2021	EPI_ISL_7015208	13/11/2021	Africa	South Africa
hCoV-19/England/MILK-2BF595D/2021	EPI_ISL_7029353	25/11/2021	Europe	United Kingdom
hCoV-19/SouthAfrica/CERI-KRISP-K032369/2021	EPI_ISL_7015207	14/11/2021	Africa	South Africa
hCoV-19/Scotland/QEUH-2C0150E/2021	EPI_ISL_7031412	26/11/2021	Europe	United Kingdom
hCoV-19/Australia/NSW-ICPMR-14638/2021	EPI_ISL_6956011	30/11/2021	Oceania	Australia
hCoV-19/Norway/29450/2021	EPI_ISL_7040235	27/11/2021	Europe	Norway
hCoV-19/SouthAfrica/CERI-KRISP-K032361/2021	EPI_ISL_7015204	16/11/2021	Africa	South Africa
hCoV-19/India/KA-RF-NCBS-Bengaluru-RFNB-1101/2021	EPI_ISL_6963510	20/11/2021	Asia	India
hCoV-19/England/MILK-2C1870E/2021	EPI_ISL_7023265	26/11/2021	Europe	United Kingdom
hCoV-19/Scotland/QEUH-2C08604/2021	EPI_ISL_7035922	26/11/2021	Europe	United Kingdom
hCoV-19/Ghana/TRA-2280/2021	EPI_ISL_6939053	24/11/2021	Africa	Ghana
hCoV-19/Denmark/DCGC-243244/2021	EPI_ISL_7062087	23/11/2021	Europe	Denmark
hCoV-19/Ghana/TRA-2282/2021	EPI_ISL_6939061	24/11/2021	Africa	Ghana
hCoV-19/Switzerland/BE-IFIK-4658-5415/2021	EPI_ISL_7062525	28/11/2021	Europe	Switzerland
hCoV-19/Ghana/TRA-2315/2021	EPI_ISL_6939050	25/11/2021	Africa	Ghana
hCoV-19/SouthAfrica/CERI-KRISP-K032333/2021	EPI_ISL_7015192	16/11/2021	Africa	South Africa
hCoV-19/Ghana/TRA-2249/2021	EPI_ISL_6939066	21/11/2021	Africa	Ghana
hCoV-19/SouthAfrica/CERI-KRISP-K032329/2021	EPI_ISL_7015190	16/11/2021	Africa	South Africa
hCoV-19/England/MILK-2C0F834/2021	EPI_ISL_7028268	26/11/2021	Europe	United Kingdom
hCoV-19/India/KA-RF-NCBS-Bengaluru-RFNB-1100/2021	EPI_ISL_6963509	22/11/2021	Asia	India
hCoV-19/Scotland/QEUH-2BBE079/2021	EPI_ISL_6927893	24/11/2021	Europe	United Kingdom
hCoV-19/Reunion/PIMIT_23035/2021	EPI_ISL_6980876	29/11/2021	Africa	Reunion
hCoV-19/Scotland/QEUH-2C08622/2021	EPI_ISL_7036426	26/11/2021	Europe	United Kingdom
hCoV-19/Scotland/QEUH-2C0A5F6/2021	EPI_ISL_7022011	26/11/2021	Europe	United Kingdom
hCoV-19/SouthAfrica/CERI-KRISP-K032330/2021	EPI_ISL_7015191	16/11/2021	Africa	South Africa
hCoV-19/Ghana/TRA-2296/2021	EPI_ISL_6939057	25/11/2021	Africa	Ghana
hCoV-19/SouthAfrica/CERI-KRISP-K032347/2021	EPI_ISL_7015199	16/11/2021	Africa	South Africa
hCoV-19/Ghana/TRA-2289/2021	EPI_ISL_6939051	24/11/2021	Africa	Ghana
hCoV-19/SouthAfrica/CERI-KRISP-K032339/2021	EPI_ISL_7015197	16/11/2021	Africa	South Africa
hCoV-19/Ghana/TRA-2311/2021	EPI_ISL_6939043	25/11/2021	Africa	Ghana
hCoV-19/Ghana/TRA-2286/2021	EPI_ISL_6939047	24/11/2021	Africa	Ghana
hCoV-19/Ghana/TRA-2309/2021	EPI_ISL_6939052	25/11/2021	Africa	Ghana
hCoV-19/Ghana/TRA-2306/2021	EPI_ISL_6939056	25/11/2021	Africa	Ghana
hCoV-19/England/MILK-2C1EED6/2021	EPI_ISL_7024659	27/11/2021	Europe	United Kingdom
hCoV-19/Ghana/TRA-2261/2021	EPI_ISL_6939059	23/11/2021	Africa	Ghana
hCoV-19/SouthAfrica/CERI-KRISP-K032315/2021	EPI_ISL_7015182	17/11/2021	Africa	South Africa
hCoV-19/Australia/NSW-RPAH-2050/2021	EPI_ISL_6958955	01/12/2021	Oceania	Australia
hCoV-19/Ghana/TRA-2271/2021	EPI_ISL_6939058	24/11/2021	Africa	Ghana
hCoV-19/SouthAfrica/CERI-KRISP-K032337/2021	EPI_ISL_7015196	16/11/2021	Africa	South Africa
hCoV-19/SouthAfrica/CERI-KRISP-K032336/2021	EPI_ISL_7015195	16/11/2021	Africa	South Africa
hCoV-19/England/MILK-2BFA017/2021	EPI_ISL_7026536	26/11/2021	Europe	United Kingdom
hCoV-19/Ghana/TRA-2339/2021	EPI_ISL_6939046	26/11/2021	Africa	Ghana
hCoV-19/England/MILK-2C0B8CF/2021	EPI_ISL_7026085	26/11/2021	Europe	United Kingdom
hCoV-19/England/MILK-2BFAADD/2021	EPI_ISL_7026777	26/11/2021	Europe	United Kingdom
hCoV-19/Ghana/TRA-2299/2021	EPI_ISL_6939049	25/11/2021	Africa	Ghana
hCoV-19/Ghana/TRA-2288/2021	EPI_ISL_6939041	24/11/2021	Africa	Ghana
hCoV-19/Ghana/TRA-2312/2021	EPI_ISL_6939044	25/11/2021	Africa	Ghana
hCoV-19/Ghana/TRA-2317/2021	EPI_ISL_6939045	25/11/2021	Africa	Ghana
hCoV-19/SouthAfrica/NICD-N21624/2021	EPI_ISL_6914015	17/11/2021	Africa	South Africa
hCoV-19/Belgium/ULB-IBC_CV8260558089/2021	EPI_ISL_7021517	20/11/2021	Europe	Belgium
hCoV-19/SouthAfrica/NICD-N21623/2021	EPI_ISL_6914014	17/11/2021	Africa	South Africa
hCoV-19/SouthAfrica/NICD-N21631/2021	EPI_ISL_6914018	18/11/2021	Africa	South Africa
hCoV-19/England/MILK-2C1F02A/2021	EPI_ISL_7024687	27/11/2021	Europe	United Kingdom
hCoV-19/SouthAfrica/CERI-KRISP-K032325/2021	EPI_ISL_7015188	17/11/2021	Africa	South Africa
hCoV-19/SouthAfrica/CERI-KRISP-K032316/2021	EPI_ISL_7015183	17/11/2021	Africa	South Africa
hCoV-19/England/MILK-2BFAA73/2021	EPI_ISL_7026716	26/11/2021	Europe	United Kingdom
hCoV-19/England/MILK-2BF501C/2021	EPI_ISL_6919027	25/11/2021	Europe	United Kingdom
hCoV-19/SouthAfrica/NICD-N21614/2021	EPI_ISL_6914011	17/11/2021	Africa	South Africa
hCoV-19/SouthAfrica/NICD-N21618/2021	EPI_ISL_6914012	18/11/2021	Africa	South Africa
hCoV-19/SouthAfrica/CERI-KRISP-K032310/2021	EPI_ISL_7015178	17/11/2021	Africa	South Africa
hCoV-19/Scotland/QEUH-2BFEE64/2021	EPI_ISL_7027157	26/11/2021	Europe	United Kingdom
hCoV-19/England/MILK-2C0F843/2021	EPI_ISL_7028487	26/11/2021	Europe	United Kingdom
hCoV-19/SouthAfrica/CERI-KRISP-K032311/2021	EPI_ISL_7015179	17/11/2021	Africa	South Africa
hCoV-19/England/MILK-2C1EFF1/2021	EPI_ISL_7024438	27/11/2021	Europe	United Kingdom
hCoV-19/SouthAfrica/NICD-N21630/2021	EPI_ISL_6914017	17/11/2021	Africa	South Africa
hCoV-19/Belgium/ULG-22193/2021	EPI_ISL_7042669	30/11/2021	Europe	Belgium
hCoV-19/SouthAfrica/CERI-KRISP-K032301/2021	EPI_ISL_7015172	17/11/2021	Africa	South Africa
hCoV-19/SouthAfrica/NICD-N21627/2021	EPI_ISL_6914016	18/11/2021	Africa	South Africa
hCoV-19/SouthAfrica/NICD-N21633/2021	EPI_ISL_6914019	17/11/2021	Africa	South Africa
hCoV-19/SouthAfrica/CERI-KRISP-K032312/2021	EPI_ISL_7015180	17/11/2021	Africa	South Africa
hCoV-19/Canada/AB-ABPHL-42868/2021	EPI_ISL_6949582	23/11/2021	North America	Canada
hCoV-19/SouthAfrica/CERI-KRISP-K032306/2021	EPI_ISL_7015176	17/11/2021	Africa	South Africa
hCoV-19/SouthAfrica/CERI-KRISP-K032309/2021	EPI_ISL_7015177	17/11/2021	Africa	South Africa
hCoV-19/SouthAfrica/CERI-KRISP-K032313/2021	EPI_ISL_7015181	17/11/2021	Africa	South Africa
hCoV-19/England/MILK-2BFA85B/2021	EPI_ISL_7026616	26/11/2021	Europe	United Kingdom
hCoV-19/SouthAfrica/CERI-KRISP-K032303/2021	EPI_ISL_7015174	17/11/2021	Africa	South Africa
hCoV-19/Norway/29394-2/2021	EPI_ISL_6971572	27/11/2021	Europe	Norway
hCoV-19/SouthAfrica/NICD-N21641/2021	EPI_ISL_6914024	16/11/2021	Africa	South Africa
hCoV-19/SouthAfrica/NICD-N21649/2021	EPI_ISL_6914028	16/11/2021	Africa	South Africa
hCoV-19/Scotland/QEUH-2BDFD99/2021	EPI_ISL_7029582	25/11/2021	Europe	United Kingdom
hCoV-19/SouthAfrica/NICD-N21638/2021	EPI_ISL_6914022	17/11/2021	Africa	South Africa
hCoV-19/SouthAfrica/NICD-N21650/2021	EPI_ISL_6914029	17/11/2021	Africa	South Africa
hCoV-19/France/IDF-CERBAHC-12742321/2021	EPI_ISL_6967758	26/11/2021	Europe	France
hCoV-19/SouthAfrica/NICD-N21449/2021	EPI_ISL_6914002	16/11/2021	Africa	South Africa
hCoV-19/SouthAfrica/CERI-KRISP-K032321/2021	EPI_ISL_7015185	17/11/2021	Africa	South Africa
hCoV-19/SouthAfrica/CERI-KRISP-K032320/2021	EPI_ISL_7015184	17/11/2021	Africa	South Africa
hCoV-19/Spain/CT-HUVH-AV60048/2021	EPI_ISL_7050918	30/11/2021	Europe	Spain
hCoV-19/Scotland/QEUH-2BFC8C2/2021	EPI_ISL_7027809	26/11/2021	Europe	United Kingdom
hCoV-19/Switzerland/BS-Risch-21C0305232/2021	EPI_ISL_7062590	26/11/2021	Europe	Switzerland
hCoV-19/Spain/CT-HUVH-AV60047/2021	EPI_ISL_7050911	30/11/2021	Europe	Spain
hCoV-19/HongKong/CM21000723/2021	EPI_ISL_6958280	27/11/2021	Asia	Hong Kong
hCoV-19/Canada/QC-NML-L00414320/2021	EPI_ISL_7015154	24/11/2021	North America	Canada
hCoV-19/Scotland/QEUH-2BD01BA/2021	EPI_ISL_6926451	23/11/2021	Europe	United Kingdom
hCoV-19/Austria/KILM2164/2021	EPI_ISL_6972689	27/11/2021	Europe	Austria
hCoV-19/England/MILK-2BBB49E/2021	EPI_ISL_6923186	24/11/2021	Europe	United Kingdom
hCoV-19/SouthKorea/KDCA18124/2021	EPI_ISL_6959926	24/11/2021	Asia	South Korea
hCoV-19/SouthAfrica/NICD-N21453/2021	EPI_ISL_6914006	16/11/2021	Africa	South Africa
hCoV-19/SouthAfrica/NICD-N21451/2021	EPI_ISL_6914004	16/11/2021	Africa	South Africa
hCoV-19/SouthAfrica/NICD-N21450/2021	EPI_ISL_6914003	16/11/2021	Africa	South Africa
hCoV-19/USA/MN-MDH-18236/2021	EPI_ISL_6989662	24/11/2021	North America	USA
hCoV-19/SouthAfrica/NICD-N21448/2021	EPI_ISL_6914001	16/11/2021	Africa	South Africa
hCoV-19/USA/HI-H215924/2021	EPI_ISL_7013425	27/11/2021	North America	USA
hCoV-19/SouthAfrica/NICD-N21454/2021	EPI_ISL_6914007	15/11/2021	Africa	South Africa
hCoV-19/Canada/ON-NML-249381/2021	EPI_ISL_6989667	24/11/2021	North America	Canada
hCoV-19/SouthAfrica/NICD-N21452/2021	EPI_ISL_6914005	16/11/2021	Africa	South Africa
hCoV-19/SouthAfrica/NICD-N21438/2021	EPI_ISL_6913992	10/11/2021	Africa	South Africa
hCoV-19/Portugal/PT21722/2021	EPI_ISL_6892613	27/11/2021	Europe	Portugal
hCoV-19/Austria/AGES_676319/2021	EPI_ISL_6891760	26/11/2021	Europe	Austria
hCoV-19/Austria/MUIV-0231/2021	EPI_ISL_6902053	28/11/2021	Europe	Austria
hCoV-19/Spain/MD-HGUGM-5821169/2021	EPI_ISL_6851526	28/11/2021	Europe	Spain
hCoV-19/Italy/CAM-COLLI-COTUGNO-C10119/2021	EPI_ISL_6854348	28/11/2021	Europe	Italy
hCoV-19/Reunion/PIMIT_Om1/2021	EPI_ISL_6862897	22/11/2021	Africa	Reunion
hCoV-19/Austria/MUIV-0230/2021	EPI_ISL_6902052	28/11/2021	Europe	Austria
hCoV-19/SouthAfrica/NICD-N21437/2021	EPI_ISL_6913991	09/11/2021	Africa	South Africa
hCoV-19/SouthAfrica/NICD-N21441/2021	EPI_ISL_6913995	08/11/2021	Africa	South Africa
hCoV-19/SouthAfrica/NICD-N21442/2021	EPI_ISL_6913996	15/11/2021	Africa	South Africa
hCoV-19/SouthAfrica/NICD-N21439/2021	EPI_ISL_6913993	10/11/2021	Africa	South Africa
hCoV-19/Germany/BY-MVP-000009711/2021	EPI_ISL_6886594	27/11/2021	Europe	Germany
hCoV-19/Scotland/QEUH-2BA4586/2021	EPI_ISL_6873612	23/11/2021	Europe	United Kingdom
hCoV-19/Scotland/QEUH-2BA60B0/2021	EPI_ISL_6869363	23/11/2021	Europe	United Kingdom
hCoV-19/Germany/BY-MVP-000009717/2021	EPI_ISL_6886593	27/11/2021	Europe	Germany
hCoV-19/Germany/BY-MVP-000009706/2021	EPI_ISL_6886595	26/11/2021	Europe	Germany
hCoV-19/Germany/BY-MVP-000009715/2021	EPI_ISL_6886596	26/11/2021	Europe	Germany
hCoV-19/Portugal/PT21723/2021	EPI_ISL_6892693	27/11/2021	Europe	Portugal
hCoV-19/SouthAfrica/NICD-N21261/2021	EPI_ISL_6900142	10/11/2021	Africa	South Africa
hCoV-19/Scotland/QEUH-2BA62F6/2021	EPI_ISL_6869226	23/11/2021	Europe	United Kingdom
hCoV-19/SouthAfrica/NICD-N21260/2021	EPI_ISL_6900141	11/11/2021	Africa	South Africa
hCoV-19/Netherlands/NH-RIVM-71084/2021	EPI_ISL_6841618	26/11/2021	Europe	Netherlands
hCoV-19/Spain/MD-HGUGM-5835945/2021	EPI_ISL_6902675	30/11/2021	Europe	Spain
hCoV-19/SouthAfrica/NICD-N21256/2021	EPI_ISL_6900139	10/11/2021	Africa	South Africa
hCoV-19/SouthAfrica/CERI-KRISP-K032307/2021	EPI_ISL_6795834	17/11/2021	Africa	South Africa
hCoV-19/Scotland/QEUH-2BA64B4/2021	EPI_ISL_6869556	23/11/2021	Europe	United Kingdom
hCoV-19/Portugal/PT21724/2021	EPI_ISL_6892683	27/11/2021	Europe	Portugal
hCoV-19/Portugal/PT21720/2021	EPI_ISL_6892659	27/11/2021	Europe	Portugal
hCoV-19/Portugal/PT21726/2021	EPI_ISL_6892674	27/11/2021	Europe	Portugal
hCoV-19/Portugal/PT21725/2021	EPI_ISL_6892665	27/11/2021	Europe	Portugal
hCoV-19/Netherlands/NH-RIVM-71085/2021	EPI_ISL_6841619	26/11/2021	Europe	Netherlands
hCoV-19/Portugal/PT21721/2021	EPI_ISL_6892661	27/11/2021	Europe	Portugal
hCoV-19/SouthAfrica/Tygerberg_3056/2021	EPI_ISL_6842159	24/11/2021	Africa	South Africa
hCoV-19/Portugal/PT21719/2021	EPI_ISL_6892653	27/11/2021	Europe	Portugal
hCoV-19/SouthAfrica/Tygerberg_3072/2021	EPI_ISL_6842157	25/11/2021	Africa	South Africa
hCoV-19/SouthAfrica/Tygerberg_3059/2021	EPI_ISL_6842158	23/11/2021	Africa	South Africa
hCoV-19/Portugal/PT21717/2021	EPI_ISL_6892644	27/11/2021	Europe	Portugal
hCoV-19/HongKong/HKU-211129-002/2021	EPI_ISL_6841981	21/11/2021	Asia	Hong Kong
hCoV-19/SouthAfrica/Tygerberg_3082/2021	EPI_ISL_6842156	21/11/2021	Africa	South Africa
hCoV-19/SouthAfrica/Tygerberg_3058/2021	EPI_ISL_6842155	22/11/2021	Africa	South Africa
hCoV-19/Portugal/PT21718/2021	EPI_ISL_6892650	27/11/2021	Europe	Portugal
hCoV-19/Brazil/SP-HIAE-ID990/2021	EPI_ISL_6901961	25/11/2021	South America	Brazil
hCoV-19/SouthAfrica/Tygerberg_3060/2021	EPI_ISL_6842154	22/11/2021	Africa	South Africa
hCoV-19/SouthAfrica/Tygerberg_3067/2021	EPI_ISL_6842152	17/11/2021	Africa	South Africa
hCoV-19/Brazil/SP-HIAE-ID989/2021	EPI_ISL_6901960	25/11/2021	South America	Brazil
hCoV-19/Scotland/QEUH-2BA650C/2021	EPI_ISL_6869407	23/11/2021	Europe	United Kingdom
hCoV-19/Sweden/10190023/2021	EPI_ISL_6883250	19/11/2021	Europe	Sweden
hCoV-19/Portugal/PT21716/2021	EPI_ISL_6892631	27/11/2021	Europe	Portugal
hCoV-19/SouthAfrica/Tygerberg_3055/2021	EPI_ISL_6842165	24/11/2021	Africa	South Africa
hCoV-19/Portugal/PT21727/2021	EPI_ISL_6892639	27/11/2021	Europe	Portugal
hCoV-19/SouthAfrica/Tygerberg_3064/2021	EPI_ISL_6842166	20/11/2021	Africa	South Africa
hCoV-19/SouthAfrica/Tygerberg_3057/2021	EPI_ISL_6842164	22/11/2021	Africa	South Africa
hCoV-19/SouthAfrica/Tygerberg_3069/2021	EPI_ISL_6842167	23/11/2021	Africa	South Africa
hCoV-19/Portugal/PT21715/2021	EPI_ISL_6892620	27/11/2021	Europe	Portugal
hCoV-19/SouthAfrica/Tygerberg_3083/2021	EPI_ISL_6842163	22/11/2021	Africa	South Africa
hCoV-19/Japan/IC-2278/2021	EPI_ISL_6913953	28/11/2021	Asia	Japan
hCoV-19/SouthAfrica/CERI-KRISP-K032366/2021	EPI_ISL_6795847	15/11/2021	Africa	South Africa
hCoV-19/Netherlands/NH-RIVM-71077/2021	EPI_ISL_6841612	26/11/2021	Europe	Netherlands
hCoV-19/SouthAfrica/CERI-KRISP-K032304/2021	EPI_ISL_6795833	17/11/2021	Africa	South Africa
hCoV-19/SouthAfrica/NICD-N21607-DX64624/2021	EPI_ISL_6647962	16/11/2021	Africa	South Africa
hCoV-19/SouthAfrica/CERI-KRISP-K030840/2021	EPI_ISL_6795192	09/11/2021	Africa	South Africa
hCoV-19/SouthAfrica/CERI-KRISP-K032373/2021	EPI_ISL_6795850	13/11/2021	Africa	South Africa
hCoV-19/SouthAfrica/CERI-KRISP-K032324/2021	EPI_ISL_6795836	17/11/2021	Africa	South Africa
hCoV-19/SouthAfrica/CERI-KRISP-K032344/2021	EPI_ISL_6795841	16/11/2021	Africa	South Africa
hCoV-19/SouthAfrica/CERI-KRISP-K032338/2021	EPI_ISL_6795838	16/11/2021	Africa	South Africa
hCoV-19/SouthAfrica/CERI-KRISP-K032319/2021	EPI_ISL_6795835	17/11/2021	Africa	South Africa
hCoV-19/SouthAfrica/CERI-KRISP-K032230/2021	EPI_ISL_6782084	22/11/2021	Africa	South Africa
hCoV-19/SouthAfrica/CERI-KRISP-K032331/2021	EPI_ISL_6795837	16/11/2021	Africa	South Africa
hCoV-19/SouthAfrica/CERI-KRISP-K032365/2021	EPI_ISL_6795846	15/11/2021	Africa	South Africa
hCoV-19/SouthAfrica/CERI-KRISP-K032341/2021	EPI_ISL_6795839	16/11/2021	Africa	South Africa
hCoV-19/SouthAfrica/CERI-KRISP-K032348/2021	EPI_ISL_6795842	16/11/2021	Africa	South Africa
hCoV-19/SouthAfrica/CERI-KRISP-K032343/2021	EPI_ISL_6795840	16/11/2021	Africa	South Africa
hCoV-19/SouthAfrica/CERI-KRISP-K032229/2021	EPI_ISL_6782080	19/11/2021	Africa	South Africa
hCoV-19/SouthAfrica/CERI-KRISP-K032359/2021	EPI_ISL_6795845	16/11/2021	Africa	South Africa
hCoV-19/SouthAfrica/CERI-KRISP-K032356/2021	EPI_ISL_6795844	16/11/2021	Africa	South Africa
hCoV-19/SouthAfrica/CERI-KRISP-K032238/2021	EPI_ISL_6699759	22/11/2021	Africa	South Africa
hCoV-19/England/MILK-2B987AD/2021	EPI_ISL_6833884	22/11/2021	Europe	United Kingdom
hCoV-19/SouthAfrica/CERI-KRISP-K032224/2021	EPI_ISL_6782079	19/11/2021	Africa	South Africa
hCoV-19/Italy/LOM-Sacco_Var_T96348/2021	EPI_ISL_6777160	22/11/2021	Europe	Italy
hCoV-19/SouthAfrica/CERI-KRISP-K032368/2021	EPI_ISL_6795849	15/11/2021	Africa	South Africa
hCoV-19/SouthAfrica/CERI-KRISP-K032367/2021	EPI_ISL_6795848	15/11/2021	Africa	South Africa
hCoV-19/Australia/NSW-RPAH-1935/2021	EPI_ISL_6829575	28/11/2021	Oceania	Australia
hCoV-19/SouthAfrica/NICD-N21604-DX64219/2021	EPI_ISL_6647959	16/11/2021	Africa	South Africa
hCoV-19/SouthAfrica/CERI-KRISP-K032220/2021	EPI_ISL_6782071	19/11/2021	Africa	South Africa
hCoV-19/HongKong/VM21044713_WHP5047-S5/2021	EPI_ISL_6716902	15/11/2021	Asia	Hong Kong
hCoV-19/Botswana/R40B61_BHP_3321001244/2021	EPI_ISL_6670244	11/11/2021	Africa	Botswana
hCoV-19/SouthAfrica/CERI-KRISP-K032284/2021	EPI_ISL_6795406	23/11/2021	Africa	South Africa
hCoV-19/SouthAfrica/CERI-KRISP-K032236/2021	EPI_ISL_6782090	19/11/2021	Africa	South Africa
hCoV-19/SouthAfrica/CERI-KRISP-K032252/2021	EPI_ISL_6782092	22/11/2021	Africa	South Africa
hCoV-19/Austria/MUIV-0229/2021	EPI_ISL_6825546	28/11/2021	Europe	Austria
hCoV-19/SouthAfrica/NICD-N21672/2021	EPI_ISL_6704871	20/11/2021	Africa	South Africa
hCoV-19/Israel/SMC-7023409/2021	EPI_ISL_6825365	24/11/2021	Asia	Israel
hCoV-19/HongKong/VM21045145_WHP5043-S1/2021	EPI_ISL_6716890	20/11/2021	Asia	Hong Kong
hCoV-19/SouthAfrica/NICD-N21602-DX040380/2021	EPI_ISL_6647957	15/11/2021	Africa	South Africa
hCoV-19/Australia/NT-RDH-37/2021	EPI_ISL_6825551	26/11/2021	Oceania	Australia
hCoV-19/SouthAfrica/CERI-KRISP-K030836/2021	EPI_ISL_6795189	12/11/2021	Africa	South Africa
hCoV-19/Australia/NSW-RPAH-1937/2021	EPI_ISL_6829577	28/11/2021	Oceania	Australia
hCoV-19/SouthAfrica/NICD-N21603-DX64204/2021	EPI_ISL_6647958	16/11/2021	Africa	South Africa
hCoV-19/SouthAfrica/NICD-N21606-DX64492/2021	EPI_ISL_6647961	15/11/2021	Africa	South Africa
hCoV-19/SouthAfrica/NICD-N21600-DX03569/2021	EPI_ISL_6647956	14/11/2021	Africa	South Africa
hCoV-19/SouthAfrica/CERI-KRISP-K030842/2021	EPI_ISL_6795193	12/11/2021	Africa	South Africa
hCoV-19/Netherlands/NH-RIVM-71071/2021	EPI_ISL_6841607	26/11/2021	Europe	Netherlands
hCoV-19/SouthAfrica/NICD-N21605-DX64490/2021	EPI_ISL_6647960	15/11/2021	Africa	South Africa
hCoV-19/Botswana/R42B5_BHP_AAC25114/2021	EPI_ISL_6752026	11/11/2021	Africa	Botswana
hCoV-19/Botswana/R42B90_BHP_000842207/2021	EPI_ISL_6752027	21/11/2021	Africa	Botswana
hCoV-19/SouthAfrica/CERI-KRISP-K030835/2021	EPI_ISL_6795188	12/11/2021	Africa	South Africa
hCoV-19/SouthAfrica/CERI-KRISP-K030838/2021	EPI_ISL_6795191	11/11/2021	Africa	South Africa
hCoV-19/SouthAfrica/CERI-KRISP-K032227/2021	EPI_ISL_6699753	19/11/2021	Africa	South Africa
hCoV-19/SouthAfrica/CERI-KRISP-K032223/2021	EPI_ISL_6699751	19/11/2021	Africa	South Africa
hCoV-19/SouthAfrica/CERI-KRISP-K030837/2021	EPI_ISL_6795190	12/11/2021	Africa	South Africa
hCoV-19/SouthAfrica/CERI-KRISP-K032258/2021	EPI_ISL_6795195	19/11/2021	Africa	South Africa
hCoV-19/SouthAfrica/CERI-KRISP-K032286/2021	EPI_ISL_6795203	23/11/2021	Africa	South Africa
hCoV-19/SouthAfrica/CERI-KRISP-K032271/2021	EPI_ISL_6795199	19/11/2021	Africa	South Africa
hCoV-19/SouthAfrica/CERI-KRISP-K032226/2021	EPI_ISL_6699752	19/11/2021	Africa	South Africa
hCoV-19/SouthAfrica/CERI-KRISP-K032249/2021	EPI_ISL_6810487	22/11/2021	Africa	South Africa
hCoV-19/SouthAfrica/CERI-KRISP-K032190/2021	EPI_ISL_6810482	17/11/2021	Africa	South Africa
hCoV-19/SouthAfrica/CERI-KRISP-K032221/2021	EPI_ISL_6699750	19/11/2021	Africa	South Africa
hCoV-19/SouthAfrica/CERI-KRISP-K032237/2021	EPI_ISL_6699758	21/11/2021	Africa	South Africa
hCoV-19/SouthAfrica/CERI-KRISP-K032232/2021	EPI_ISL_6699756	22/11/2021	Africa	South Africa
hCoV-19/SouthAfrica/NICD-N21671/2021	EPI_ISL_6704870	20/11/2021	Africa	South Africa
hCoV-19/SouthAfrica/CERI-KRISP-K032231/2021	EPI_ISL_6699755	22/11/2021	Africa	South Africa
hCoV-19/SouthAfrica/CERI-KRISP-K032202/2021	EPI_ISL_6810483	16/11/2021	Africa	South Africa
hCoV-19/SouthAfrica/CERI-KRISP-K032243/2021	EPI_ISL_6699763	20/11/2021	Africa	South Africa
hCoV-19/SouthAfrica/CERI-KRISP-K032233/2021	EPI_ISL_6699757	22/11/2021	Africa	South Africa
hCoV-19/SouthAfrica/CERI-KRISP-K032251/2021	EPI_ISL_6699769	22/11/2021	Africa	South Africa
hCoV-19/SouthAfrica/CERI-KRISP-K032228/2021	EPI_ISL_6699754	19/11/2021	Africa	South Africa
hCoV-19/SouthAfrica/NICD-N21674/2021	EPI_ISL_6704873	20/11/2021	Africa	South Africa
hCoV-19/SouthAfrica/CERI-KRISP-K032247/2021	EPI_ISL_6810486	19/11/2021	Africa	South Africa
hCoV-19/SouthAfrica/CERI-KRISP-K032244/2021	EPI_ISL_6699764	20/11/2021	Africa	South Africa
hCoV-19/Botswana/R40B59_BHP_3321001248/2021	EPI_ISL_6640916	11/11/2021	Africa	Botswana
hCoV-19/SouthAfrica/CERI-KRISP-K032283/2021	EPI_ISL_6795202	22/11/2021	Africa	South Africa
hCoV-19/SouthAfrica/CERI-KRISP-K032235_2/2021	EPI_ISL_6810485	22/11/2021	Africa	South Africa
hCoV-19/SouthAfrica/CERI-KRISP-K032241/2021	EPI_ISL_6699761	20/11/2021	Africa	South Africa
hCoV-19/SouthAfrica/CERI-KRISP-K032191/2021	EPI_ISL_6699730	17/11/2021	Africa	South Africa
hCoV-19/SouthAfrica/NICD-N21676/2021	EPI_ISL_6704875	20/11/2021	Africa	South Africa
hCoV-19/SouthAfrica/NICD-N21675/2021	EPI_ISL_6704874	20/11/2021	Africa	South Africa
hCoV-19/SouthAfrica/NICD-N21673/2021	EPI_ISL_6704872	20/11/2021	Africa	South Africa
hCoV-19/SouthAfrica/NICD-N21677/2021	EPI_ISL_6704876	20/11/2021	Africa	South Africa
hCoV-19/SouthAfrica/CERI-KRISP-K032225/2021	EPI_ISL_6810484	19/11/2021	Africa	South Africa
hCoV-19/Canada/ON-NML-249359/2021	EPI_ISL_6826713	23/11/2021	North America	Canada
hCoV-19/SouthAfrica/CERI-KRISP-K032242/2021	EPI_ISL_6699762	20/11/2021	Africa	South Africa
hCoV-19/HongKong/VM21044713-1/2021	EPI_ISL_6590782	13/11/2021	Asia	Hong Kong
hCoV-19/Canada/ON-NML-249358/2021	EPI_ISL_6826714	23/11/2021	North America	Canada
hCoV-19/SouthAfrica/CERI-KRISP-K032239/2021	EPI_ISL_6699760	22/11/2021	Africa	South Africa
hCoV-19/SouthAfrica/CERI-KRISP-K032254/2021	EPI_ISL_6699771	22/11/2021	Africa	South Africa
hCoV-19/SouthAfrica/CERI-KRISP-K032248/2021	EPI_ISL_6699767	21/11/2021	Africa	South Africa
hCoV-19/SouthAfrica/CERI-KRISP-K032245/2021	EPI_ISL_6699765	20/11/2021	Africa	South Africa
hCoV-19/Botswana/R43B68_BHP_121142361/2021	EPI_ISL_6774083	23/11/2021	Africa	Botswana
hCoV-19/SouthAfrica/NICD-N21601-DX04008/2021	EPI_ISL_6698792	15/11/2021	Africa	South Africa
hCoV-19/HongKong/VM21045145/2021	EPI_ISL_6698790	18/11/2021	Asia	Hong Kong
hCoV-19/SouthAfrica/CERI-KRISP-K032250/2021	EPI_ISL_6699768	22/11/2021	Africa	South Africa
hCoV-19/SouthAfrica/CERI-KRISP-K032246/2021	EPI_ISL_6699766	19/11/2021	Africa	South Africa
hCoV-19/Botswana/R43B69_BHP_2421009581/2021	EPI_ISL_6774081	23/11/2021	Africa	Botswana
hCoV-19/SouthAfrica/CERI-KRISP-K032253/2021	EPI_ISL_6699770	22/11/2021	Africa	South Africa
hCoV-19/Botswana/R43B15_BHP_000842375/2021	EPI_ISL_6774082	21/11/2021	Africa	Botswana
hCoV-19/Israel/SMC-7022800/2021	EPI_ISL_6795212	20/11/2021	Asia	Israel
hCoV-19/SouthAfrica/CERI-KRISP-K032274/2021	EPI_ISL_6829557	18/11/2021	Africa	South Africa
hCoV-19/Botswana/R43B33_BHP_AAC25682/2021	EPI_ISL_6774089	22/11/2021	Africa	Botswana
hCoV-19/Germany/32703755/2021	EPI_ISL_6832737	26/11/2021	Europe	Germany
hCoV-19/Australia/NSW-RPAH-1934/2021	EPI_ISL_6814923	27/11/2021	Oceania	Australia
hCoV-19/Botswana/R43B70_BHP_4021000195/2021	EPI_ISL_6774088	23/11/2021	Africa	Botswana
hCoV-19/Botswana/R43B14_BHP_000842147/2021	EPI_ISL_6774086	21/11/2021	Africa	Botswana
hCoV-19/SouthAfrica/NICD-N21669/2021	EPI_ISL_6704868	20/11/2021	Africa	South Africa
hCoV-19/Botswana/R43B71_BHP_121142518/2021	EPI_ISL_6774085	23/11/2021	Africa	Botswana
hCoV-19/SouthAfrica/NICD-N21667/2021	EPI_ISL_6704866	19/11/2021	Africa	South Africa
hCoV-19/Botswana/R40B60_BHP_3321001247/2021	EPI_ISL_6640917	11/11/2021	Africa	Botswana
hCoV-19/Botswana/R43B34_BHP_AAC25685/2021	EPI_ISL_6774084	22/11/2021	Africa	Botswana
hCoV-19/Botswana/R43B67_BHP_2021010142/2021	EPI_ISL_6774087	23/11/2021	Africa	Botswana
hCoV-19/SouthAfrica/NICD-N21665/2021	EPI_ISL_6704864	20/11/2021	Africa	South Africa
hCoV-19/SouthAfrica/NICD-N21668/2021	EPI_ISL_6704867	20/11/2021	Africa	South Africa
hCoV-19/England/MILK-2B95A89/2021	EPI_ISL_6834467	22/11/2021	Europe	United Kingdom
hCoV-19/England/MILK-2B67570/2021	EPI_ISL_6818284	21/11/2021	Europe	United Kingdom
hCoV-19/SouthAfrica/NICD-N21664/2021	EPI_ISL_6704863	19/11/2021	Africa	South Africa
hCoV-19/Botswana/R40B58_BHP_3321001245/2021	EPI_ISL_6640919	11/11/2021	Africa	Botswana
hCoV-19/SouthAfrica/NICD-N21666/2021	EPI_ISL_6704865	19/11/2021	Africa	South Africa
hCoV-19/Australia/NSW-RPAH-1933/2021	EPI_ISL_6814922	27/11/2021	Oceania	Australia
hCoV-19/SouthAfrica/CERI-KRISP-K032196/2021	EPI_ISL_6782043	15/11/2021	Africa	South Africa
hCoV-19/SouthAfrica/CERI-KRISP-K032326/2021	EPI_ISL_6825390	17/11/2021	Africa	South Africa
hCoV-19/Botswana/R43B16_BHP_000837253/2021	EPI_ISL_6774092	17/11/2021	Africa	Botswana
hCoV-19/Netherlands/NH-RIVM-71082/2021	EPI_ISL_6841616	26/11/2021	Europe	Netherlands
hCoV-19/SouthAfrica/CERI-KRISP-K032188/2021	EPI_ISL_6699728	17/11/2021	Africa	South Africa
hCoV-19/Botswana/R43B66_BHP_521004487/2021	EPI_ISL_6774091	23/11/2021	Africa	Botswana
hCoV-19/SouthAfrica/CERI-KRISP-K032332/2021	EPI_ISL_6825391	16/11/2021	Africa	South Africa
hCoV-19/Netherlands/NH-RIVM-71083/2021	EPI_ISL_6841617	26/11/2021	Europe	Netherlands
hCoV-19/Netherlands/NH-RIVM-71079/2021	EPI_ISL_6841614	26/11/2021	Europe	Netherlands
hCoV-19/Netherlands/NH-RIVM-71081/2021	EPI_ISL_6841615	26/11/2021	Europe	Netherlands
hCoV-19/Netherlands/NH-RIVM-71078/2021	EPI_ISL_6841613	26/11/2021	Europe	Netherlands
hCoV-19/SouthAfrica/CERI-KRISP-K032300/2021	EPI_ISL_6825389	17/11/2021	Africa	South Africa
hCoV-19/Netherlands/NH-RIVM-71075/2021	EPI_ISL_6841610	26/11/2021	Europe	Netherlands
hCoV-19/SouthAfrica/CERI-KRISP-K032205/2021	EPI_ISL_6699739	18/11/2021	Africa	South Africa
hCoV-19/SouthAfrica/CERI-KRISP-K032197/2021	EPI_ISL_6699733	15/11/2021	Africa	South Africa
hCoV-19/HongKong/VM21045834/2021	EPI_ISL_6832108	26/11/2021	Asia	Hong Kong
hCoV-19/Netherlands/NH-RIVM-71072/2021	EPI_ISL_6841608	26/11/2021	Europe	Netherlands
hCoV-19/SouthAfrica/CERI-KRISP-K032192/2021	EPI_ISL_6699731	16/11/2021	Africa	South Africa
hCoV-19/SouthAfrica/CERI-KRISP-K032199/2021	EPI_ISL_6699735	15/11/2021	Africa	South Africa
hCoV-19/SouthAfrica/CERI-KRISP-K032201/2021	EPI_ISL_6699736	16/11/2021	Africa	South Africa
hCoV-19/SouthAfrica/CERI-KRISP-K032195/2021	EPI_ISL_6699732	15/11/2021	Africa	South Africa
hCoV-19/SouthAfrica/CERI-KRISP-K032204/2021	EPI_ISL_6699738	17/11/2021	Africa	South Africa
hCoV-19/SouthAfrica/CERI-KRISP-K032355/2021	EPI_ISL_6825395	16/11/2021	Africa	South Africa
hCoV-19/SouthAfrica/CERI-KRISP-K032360/2021	EPI_ISL_6825397	16/11/2021	Africa	South Africa
hCoV-19/SouthAfrica/CERI-KRISP-K032218/2021	EPI_ISL_6699748	19/11/2021	Africa	South Africa
hCoV-19/SouthAfrica/CERI-KRISP-K032198/2021	EPI_ISL_6699734	14/11/2021	Africa	South Africa
hCoV-19/SouthAfrica/CERI-KRISP-K032357/2021	EPI_ISL_6825396	16/11/2021	Africa	South Africa
hCoV-19/SouthAfrica/CERI-KRISP-K032370/2021	EPI_ISL_6825398	14/11/2021	Africa	South Africa
hCoV-19/SouthAfrica/CERI-KRISP-K032342/2021	EPI_ISL_6825393	16/11/2021	Africa	South Africa
hCoV-19/SouthAfrica/CERI-KRISP-K032340/2021	EPI_ISL_6825392	16/11/2021	Africa	South Africa
hCoV-19/SouthAfrica/CERI-KRISP-K032354/2021	EPI_ISL_6825394	16/11/2021	Africa	South Africa
hCoV-19/SouthAfrica/CERI-KRISP-K032207/2021	EPI_ISL_6699741	18/11/2021	Africa	South Africa
hCoV-19/SouthAfrica/CERI-KRISP-K032212/2021	EPI_ISL_6782056	18/11/2021	Africa	South Africa
hCoV-19/England/ALDP-2B4DF63/2021	EPI_ISL_6821008	20/11/2021	Europe	United Kingdom
hCoV-19/SouthAfrica/CERI-KRISP-K032210/2021	EPI_ISL_6699742	18/11/2021	Africa	South Africa
hCoV-19/SouthAfrica/CERI-KRISP-K032216/2021	EPI_ISL_6699746	17/11/2021	Africa	South Africa
hCoV-19/SouthAfrica/CERI-KRISP-K032209/2021	EPI_ISL_6782055	18/11/2021	Africa	South Africa
hCoV-19/SouthAfrica/CERI-KRISP-K032206/2021	EPI_ISL_6699740	18/11/2021	Africa	South Africa
hCoV-19/SouthAfrica/CERI-KRISP-K032217/2021	EPI_ISL_6699747	19/11/2021	Africa	South Africa
hCoV-19/SouthAfrica/CERI-KRISP-K032219/2021	EPI_ISL_6699749	19/11/2021	Africa	South Africa
hCoV-19/SouthAfrica/CERI-KRISP-K032215/2021	EPI_ISL_6699745	19/11/2021	Africa	South Africa
hCoV-19/SouthAfrica/CERI-KRISP-K032214/2021	EPI_ISL_6699744	17/11/2021	Africa	South Africa
hCoV-19/SouthAfrica/CERI-KRISP-K032211/2021	EPI_ISL_6699743	18/11/2021	Africa	South Africa
hCoV-19/SouthAfrica/CERI-KRISP-K032302/2021	EPI_ISL_7015173	17/11/2021	Africa	South Africa
hCoV-19/SouthAfrica/CERI-KRISP-K032327/2021	EPI_ISL_7015189	17/11/2021	Africa	South Africa
hCoV-19/SouthAfrica/CERI-KRISP-K032346/2021	EPI_ISL_7015198	16/11/2021	Africa	South Africa
hCoV-19/Canada/ON-PHL-21-41503/2021	EPI_ISL_7334879	26/11/2021	North America	Canada
hCoV-19/Canada/ON-PHL-21-41505/2021	EPI_ISL_7334880	26/11/2021	North America	Canada
hCoV-19/Canada/ON-PHL-21-41722/2021	EPI_ISL_7259741	27/11/2021	North America	Canada
hCoV-19/Canada/ON-PHL-21-41724/2021	EPI_ISL_7259744	27/11/2021	North America	Canada
hCoV-19/Canada/ON-PHL-21-41698/2021	EPI_ISL_7259732	27/11/2021	North America	Canada
hCoV-19/Canada/ON-PHL-21-41651/2021	EPI_ISL_7259721	30/11/2021	North America	Canada
hCoV-19/Canada/ON-PHL-21-41647/2021	EPI_ISL_7259701	29/11/2021	North America	Canada
hCoV-19/Canada/ON-PHL-21-41648/2021	EPI_ISL_7259710	30/11/2021	North America	Canada
hCoV-19/Canada/ON-PHL-21-41649/2021	EPI_ISL_7259716	30/11/2021	North America	Canada
hCoV-19/Canada/ON-PHL-21-41650/2021	EPI_ISL_7259544	30/11/2021	North America	Canada
hCoV-19/England/MILK-2CB76E6/2021	EPI_ISL_7349797	01/12/2021	Europe	United Kingdom
hCoV-19/SouthAfrica/NICD-N21822/2021	EPI_ISL_7337553	23/11/2021	Africa	South Africa
hCoV-19/SouthAfrica/NICD-N21825/2021	EPI_ISL_7337560	23/11/2021	Africa	South Africa
hCoV-19/SouthAfrica/NICD-N21820/2021	EPI_ISL_7337552	23/11/2021	Africa	South Africa
hCoV-19/SouthAfrica/NICD-N21780/2021	EPI_ISL_7337523	24/11/2021	Africa	South Africa
hCoV-19/SouthAfrica/NICD-N21704/2021	EPI_ISL_7337450	18/11/2021	Africa	South Africa
hCoV-19/Italy/CAM-COLLI-COTUGNO-B10118/2021	EPI_ISL_6854347	28/11/2021	Europe	Italy
hCoV-19/Netherlands/NH-AUMC-015398/2021	EPI_ISL_7135501	30/11/2021	Europe	Netherlands
hCoV-19/SouthKorea/KDCA18125/2021	EPI_ISL_6959935	25/11/2021	Asia	South Korea
hCoV-19/Ghana/TRA-2275/2021	EPI_ISL_6939048	24/11/2021	Africa	Ghana
hCoV-19/Ghana/TRA-2310/2021	EPI_ISL_6939042	25/11/2021	Africa	Ghana
hCoV-19/SouthAfrica/NICD-N21646/2021	EPI_ISL_6914026	17/11/2021	Africa	South Africa
hCoV-19/SouthAfrica/NICD-N21648/2021	EPI_ISL_6914027	17/11/2021	Africa	South Africa
hCoV-19/SouthAfrica/NICD-N21644/2021	EPI_ISL_6914025	16/11/2021	Africa	South Africa
hCoV-19/SouthAfrica/NICD-N21634/2021	EPI_ISL_6914020	17/11/2021	Africa	South Africa
hCoV-19/SouthAfrica/NICD-N21635/2021	EPI_ISL_6914021	18/11/2021	Africa	South Africa
hCoV-19/SouthAfrica/NICD-N21446/2021	EPI_ISL_6913999	15/11/2021	Africa	South Africa
hCoV-19/SouthAfrica/NICD-N21444/2021	EPI_ISL_6913998	15/11/2021	Africa	South Africa
hCoV-19/SouthAfrica/NICD-N21447/2021	EPI_ISL_6914000	16/11/2021	Africa	South Africa
hCoV-19/SouthAfrica/NICD-N21443/2021	EPI_ISL_6913997	15/11/2021	Africa	South Africa
hCoV-19/SouthAfrica/NICD-N21262/2021	EPI_ISL_6900143	09/11/2021	Africa	South Africa
hCoV-19/Botswana/R43B64_BHP_121142532/2021	EPI_ISL_6774093	23/11/2021	Africa	Botswana
hCoV-19/Botswana/R43B65_BHP_2021010151/2021	EPI_ISL_6774090	23/11/2021	Africa	Botswana
hCoV-19/SouthAfrica/NICD-N21670/2021	EPI_ISL_6704869	20/11/2021	Africa	South Africa
hCoV-19/SouthAfrica/CERI-KRISP-K032189/2021	EPI_ISL_6699729	17/11/2021	Africa	South Africa
hCoV-19/Switzerland/ZH-UZH-IMV-3ba5701c/2021	EPI_ISL_6971472	26/11/2021	Europe	Switzerland
hCoV-19/Norway/29742/2021	EPI_ISL_7248778	30/11/2021	Europe	Norway
hCoV-19/Norway/29746/2021	EPI_ISL_7248821	29/11/2021	Europe	Norway
hCoV-19/SouthAfrica/CERI-KRISP-K032710/2021	EPI_ISL_7310742	29/11/2021	Africa	South Africa
hCoV-19/Germany/HE-FFM-30318739/2021	EPI_ISL_6959869	28/11/2021	Europe	Germany
hCoV-19/Belgium/rega-20174/2021	EPI_ISL_6794907	24/11/2021	Europe	Belgium
hCoV-19/Germany/NW-RKI-I-353619/2021	EPI_ISL_7117396	29/11/2021	Europe	Germany
hCoV-19/SouthAfrica/Tygerberg_3068/2021	EPI_ISL_6842161	19/11/2021	Africa	South Africa
hCoV-19/SouthAfrica/Tygerberg_3066/2021	EPI_ISL_6842160	19/11/2021	Africa	South Africa
hCoV-19/SouthAfrica/Tygerberg_3054/2021	EPI_ISL_6842162	24/11/2021	Africa	South Africa
hCoV-19/England/MILK-2D3199F/2021	EPI_ISL_7541246	04/12/2021	Europe	United Kingdom
hCoV-19/England/MILK-2D31883/2021	EPI_ISL_7541250	04/12/2021	Europe	United Kingdom
hCoV-19/England/MILK-2D2F40C/2021	EPI_ISL_7541383	04/12/2021	Europe	United Kingdom
hCoV-19/England/MILK-2D2F378/2021	EPI_ISL_7541410	04/12/2021	Europe	United Kingdom
hCoV-19/England/MILK-2D35D26/2021	EPI_ISL_7541455	03/12/2021	Europe	United Kingdom
hCoV-19/England/MILK-2D316D4/2021	EPI_ISL_7541551	04/12/2021	Europe	United Kingdom
hCoV-19/England/MILK-2D32DED/2021	EPI_ISL_7541700	04/12/2021	Europe	United Kingdom
hCoV-19/England/MILK-2D2E42B/2021	EPI_ISL_7541743	03/12/2021	Europe	United Kingdom
hCoV-19/England/MILK-2D32372/2021	EPI_ISL_7541804	04/12/2021	Europe	United Kingdom
hCoV-19/England/MILK-2D331FF/2021	EPI_ISL_7541826	04/12/2021	Europe	United Kingdom
hCoV-19/England/MILK-2D30620/2021	EPI_ISL_7541859	04/12/2021	Europe	United Kingdom
hCoV-19/England/MILK-2D308B1/2021	EPI_ISL_7541865	04/12/2021	Europe	United Kingdom
hCoV-19/England/MILK-2D32530/2021	EPI_ISL_7541886	04/12/2021	Europe	United Kingdom
hCoV-19/England/MILK-2D3073C/2021	EPI_ISL_7541892	04/12/2021	Europe	United Kingdom
hCoV-19/England/MILK-2D3049F/2021	EPI_ISL_7541941	04/12/2021	Europe	United Kingdom
hCoV-19/England/MILK-2D32D74/2021	EPI_ISL_7541961	04/12/2021	Europe	United Kingdom
hCoV-19/England/MILK-2D2E17F/2021	EPI_ISL_7541994	03/12/2021	Europe	United Kingdom
hCoV-19/Portugal/PT22545/2021	EPI_ISL_7451261	22/11/2021	Europe	Portugal
hCoV-19/SouthAfrica/Tygerberg_3181/2021	EPI_ISL_7456495	01/12/2021	Africa	South Africa
hCoV-19/Germany/BB-RKI-I-361781/2021	EPI_ISL_7433816	02/12/2021	Europe	Germany
hCoV-19/USA/HI-H216205/2021	EPI_ISL_7456393	04/12/2021	North America	USA
hCoV-19/SouthAfrica/Tygerberg_3115/2021	EPI_ISL_7462393	26/11/2021	Africa	South Africa
hCoV-19/Canada/AB-ABPHL-43861/2021	EPI_ISL_7464335	03/12/2021	North America	Canada
hCoV-19/USA/HI-H216211/2021	EPI_ISL_7456399	03/12/2021	North America	USA
hCoV-19/Germany/BY-RKI-I-363355/2021	EPI_ISL_7439806	29/11/2021	Europe	Germany
hCoV-19/Netherlands/NH-RIVM-72070/2021	EPI_ISL_7471413	23/11/2021	Europe	Netherlands
hCoV-19/England/PHEC-3U0A0U9A/2021	EPI_ISL_7463997	30/11/2021	Europe	United Kingdom
hCoV-19/SouthAfrica/Tygerberg_3109/2021	EPI_ISL_7452787	22/11/2021	Africa	South Africa
hCoV-19/SouthAfrica/Tygerberg_3108/2021	EPI_ISL_7452786	21/11/2021	Africa	South Africa
hCoV-19/Germany/BW-RKI-I-356162/2021	EPI_ISL_7418337	26/11/2021	Europe	Germany
hCoV-19/SouthAfrica/Tygerberg_3114/2021	EPI_ISL_7462392	28/11/2021	Africa	South Africa
hCoV-19/SouthAfrica/Tygerberg_3112/2021	EPI_ISL_7462390	26/11/2021	Africa	South Africa
hCoV-19/USA/NY-CDCBI-CRSP_GHHFUDBUXELXFY54/2021	EPI_ISL_7453991	29/11/2021	North America	USA
hCoV-19/France/BRE-CHURENNES-8600761577/2021	EPI_ISL_7450035	02/12/2021	Europe	France
hCoV-19/Norway/Ahus-2425/2021	EPI_ISL_7464543	03/12/2021	Europe	Norway
hCoV-19/France/BRE-CHURENNES-8600761595/2021	EPI_ISL_7450728	02/12/2021	Europe	France
hCoV-19/Germany/BY-RKI-I-363367/2021	EPI_ISL_7439827	29/11/2021	Europe	Germany
hCoV-19/USA/MA-CDCBI-CRSP_7JIH6K3SBDCHPW3G/2021	EPI_ISL_7453171	29/11/2021	North America	USA
hCoV-19/Germany/BB-RKI-I-364347/2021	EPI_ISL_7443713	03/12/2021	Europe	Germany
hCoV-19/Netherlands/UT-RIVM-73174/2021	EPI_ISL_7471975	28/11/2021	Europe	Netherlands
hCoV-19/England/PHEC-3U0A2U1C/2021	EPI_ISL_7464020	30/11/2021	Europe	United Kingdom
hCoV-19/SouthAfrica/Tygerberg_3164/2021	EPI_ISL_7456479	29/11/2021	Africa	South Africa
hCoV-19/Germany/HE-RKI-I-356242/2021	EPI_ISL_7418452	30/11/2021	Europe	Germany
hCoV-19/Germany/HE-RKI-I-356246/2021	EPI_ISL_7418456	30/11/2021	Europe	Germany
hCoV-19/SouthAfrica/Tygerberg_3179/2021	EPI_ISL_7456493	29/11/2021	Africa	South Africa
hCoV-19/SouthAfrica/Tygerberg_3174/2021	EPI_ISL_7456490	01/12/2021	Africa	South Africa
hCoV-19/SouthAfrica/Tygerberg_3105/2021	EPI_ISL_7452783	01/12/2021	Africa	South Africa
hCoV-19/Germany/HE-RKI-I-356243/2021	EPI_ISL_7418453	30/11/2021	Europe	Germany
hCoV-19/Germany/HE-RKI-I-356244/2021	EPI_ISL_7418454	30/11/2021	Europe	Germany
hCoV-19/SouthAfrica/Tygerberg_3180/2021	EPI_ISL_7456494	30/11/2021	Africa	South Africa
hCoV-19/SouthAfrica/Tygerberg_3163/2021	EPI_ISL_7456478	30/11/2021	Africa	South Africa
hCoV-19/SouthAfrica/Tygerberg_3147/2021	EPI_ISL_7456466	29/11/2021	Africa	South Africa
hCoV-19/Germany/BY-RKI-I-363512/2021	EPI_ISL_7440440	01/12/2021	Europe	Germany
hCoV-19/SouthAfrica/Tygerberg_3103/2021	EPI_ISL_7452781	01/12/2021	Africa	South Africa
hCoV-19/SouthAfrica/Tygerberg_3106/2021	EPI_ISL_7452784	21/11/2021	Africa	South Africa
hCoV-19/Switzerland/BS-UHB-43190414/2021	EPI_ISL_7462233	29/11/2021	Europe	Switzerland
hCoV-19/SouthAfrica/Tygerberg_3274/2021	EPI_ISL_7452761	01/12/2021	Africa	South Africa
hCoV-19/SouthAfrica/Tygerberg_3107/2021	EPI_ISL_7452785	01/12/2021	Africa	South Africa
hCoV-19/Germany/HE-RKI-I-358947/2021	EPI_ISL_7427856	24/11/2021	Europe	Germany
hCoV-19/SouthAfrica/Tygerberg_3203/2021	EPI_ISL_7456508	29/11/2021	Africa	South Africa
hCoV-19/Germany/BW-RKI-I-357087/2021	EPI_ISL_7420371	29/11/2021	Europe	Germany
hCoV-19/Germany/NI-RKI-I-360673/2021	EPI_ISL_7431953	30/11/2021	Europe	Germany
hCoV-19/Germany/BY-RKI-I-363301/2021	EPI_ISL_7439558	29/11/2021	Europe	Germany
hCoV-19/Germany/BY-RKI-I-363394/2021	EPI_ISL_7439902	28/11/2021	Europe	Germany
hCoV-19/England/PHEC-3U088U85/2021	EPI_ISL_7463972	25/11/2021	Europe	United Kingdom
hCoV-19/Germany/HE-RKI-I-356248/2021	EPI_ISL_7418464	30/11/2021	Europe	Germany
hCoV-19/Germany/BW-RKI-I-357089/2021	EPI_ISL_7420381	29/11/2021	Europe	Germany
hCoV-19/Germany/BW-RKI-I-357077/2021	EPI_ISL_7420298	29/11/2021	Europe	Germany
hCoV-19/Germany/BW-RKI-I-357076/2021	EPI_ISL_7420297	29/11/2021	Europe	Germany
hCoV-19/USA/MA-CDCBI-CRSP_ZYDXIR5ULCI2DM2R/2021	EPI_ISL_7454277	29/11/2021	North America	USA
hCoV-19/Germany/BY-RKI-I-363323/2021	EPI_ISL_7439646	29/11/2021	Europe	Germany
hCoV-19/Germany/BY-RKI-I-363345/2021	EPI_ISL_7439754	29/11/2021	Europe	Germany
hCoV-19/SouthAfrica/Tygerberg_3267/2021	EPI_ISL_7452755	29/11/2021	Africa	South Africa
hCoV-19/SouthAfrica/Tygerberg_3259/2021	EPI_ISL_7452747	24/11/2021	Africa	South Africa
hCoV-19/Germany/BY-RKI-I-363324/2021	EPI_ISL_7439650	29/11/2021	Europe	Germany
hCoV-19/Germany/HE-RKI-I-356249/2021	EPI_ISL_7418465	30/11/2021	Europe	Germany
hCoV-19/Germany/BY-RKI-I-358010/2021	EPI_ISL_7423603	26/11/2021	Europe	Germany
hCoV-19/USA/HI-H216212/2021	EPI_ISL_7456400	03/12/2021	North America	USA
hCoV-19/England/MILK-2CEE73E/2021	EPI_ISL_7384545	02/12/2021	Europe	United Kingdom
hCoV-19/Portugal/PT22407/2021	EPI_ISL_7451073	27/11/2021	Europe	Portugal
hCoV-19/Germany/BY-RKI-I-363298/2021	EPI_ISL_7439547	29/11/2021	Europe	Germany
hCoV-19/SouthAfrica/Tygerberg_3130/2021	EPI_ISL_7462403	28/11/2021	Africa	South Africa
hCoV-19/SouthAfrica/Tygerberg_3229/2021	EPI_ISL_7456525	29/11/2021	Africa	South Africa
hCoV-19/Germany/BY-RKI-I-363350/2021	EPI_ISL_7439781	29/11/2021	Europe	Germany
hCoV-19/SouthAfrica/Tygerberg_3230/2021	EPI_ISL_7456526	29/11/2021	Africa	South Africa
hCoV-19/SouthAfrica/Tygerberg_3220/2021	EPI_ISL_7456519	29/11/2021	Africa	South Africa
hCoV-19/Germany/BY-RKI-I-363325/2021	EPI_ISL_7439657	29/11/2021	Europe	Germany
hCoV-19/Singapore/8645/2021	EPI_ISL_7460338	04/12/2021	Asia	Singapore
hCoV-19/Germany/HE-RKI-I-356247/2021	EPI_ISL_7418463	30/11/2021	Europe	Germany
hCoV-19/England/PHEC-3U087U5B/2021	EPI_ISL_7463953	26/11/2021	Europe	United Kingdom
hCoV-19/Germany/BY-RKI-I-364004/2021	EPI_ISL_7442466	27/11/2021	Europe	Germany
hCoV-19/SouthAfrica/Tygerberg_3195/2021	EPI_ISL_7456503	01/12/2021	Africa	South Africa
hCoV-19/Canada/MB-NML-260515/2021	EPI_ISL_7413422	30/11/2021	North America	Canada
hCoV-19/USA/WI-MHDL-2021120166/2021	EPI_ISL_7364701	01/12/2021	North America	USA
hCoV-19/SouthAfrica/Tygerberg_3196/2021	EPI_ISL_7456504	01/12/2021	Africa	South Africa
hCoV-19/Germany/TH-RKI-I-365219/2021	EPI_ISL_7446810	01/12/2021	Europe	Germany
hCoV-19/Germany/BW-RKI-I-362726/2021	EPI_ISL_7437787	29/11/2021	Europe	Germany
hCoV-19/Portugal/PT22392/2021	EPI_ISL_7451030	30/11/2021	Europe	Portugal
hCoV-19/Germany/BY-RKI-I-363339/2021	EPI_ISL_7439722	29/11/2021	Europe	Germany
hCoV-19/SouthAfrica/Tygerberg_3215/2021	EPI_ISL_7456517	01/12/2021	Africa	South Africa
hCoV-19/SouthAfrica/Tygerberg_3213/2021	EPI_ISL_7456515	01/12/2021	Africa	South Africa
hCoV-19/England/PHEC-3U087UD3/2021	EPI_ISL_7463961	25/11/2021	Europe	United Kingdom
hCoV-19/Germany/BB-RKI-I-364341/2021	EPI_ISL_7443687	03/12/2021	Europe	Germany
hCoV-19/Japan/TY38-873P0/2021	EPI_ISL_7418017	28/11/2021	Asia	Japan
hCoV-19/Sweden/21-55629_SWE_i1/2021	EPI_ISL_7452247	30/11/2021	Europe	Sweden
hCoV-19/Germany/BY-RKI-I-363318/2021	EPI_ISL_7439622	29/11/2021	Europe	Germany
hCoV-19/SouthAfrica/Tygerberg_3146/2021	EPI_ISL_7452802	21/11/2021	Africa	South Africa
hCoV-19/Germany/BY-RKI-I-363340/2021	EPI_ISL_7439730	29/11/2021	Europe	Germany
hCoV-19/SouthAfrica/Tygerberg_3145/2021	EPI_ISL_7452801	21/11/2021	Africa	South Africa
hCoV-19/Netherlands/NH-RIVM-73176/2021	EPI_ISL_7471548	25/11/2021	Europe	Netherlands
hCoV-19/SouthAfrica/Tygerberg_3232/2021	EPI_ISL_7452803	29/11/2021	Africa	South Africa
hCoV-19/SouthAfrica/Tygerberg_3233/2021	EPI_ISL_7452804	29/11/2021	Africa	South Africa
hCoV-19/SouthAfrica/CERI-KRISP-K032683/2021	EPI_ISL_7358053	30/11/2021	Africa	South Africa
hCoV-19/England/MILK-2CE18A1/2021	EPI_ISL_7383798	02/12/2021	Europe	United Kingdom
hCoV-19/England/BRBR-2CC49CF/2021	EPI_ISL_7392079	01/12/2021	Europe	United Kingdom
hCoV-19/USA/TX-HMH-MCoV-68482/2021	EPI_ISL_7415721	01/12/2021	North America	USA
hCoV-19/England/MILK-2D0F921/2021	EPI_ISL_7382156	03/12/2021	Europe	United Kingdom
hCoV-19/England/BRBR-2CC4895/2021	EPI_ISL_7392087	01/12/2021	Europe	United Kingdom
hCoV-19/Botswana/R44B78_BHP_00084923/2021	EPI_ISL_7380524	27/11/2021	Africa	Botswana
hCoV-19/SouthAfrica/CERI-KRISP-K032717/2021	EPI_ISL_7381193	30/11/2021	Africa	South Africa
hCoV-19/Botswana/R44B41_BHP_00084864/2021	EPI_ISL_7380509	26/11/2021	Africa	Botswana
hCoV-19/England/MILK-2D0DB4B/2021	EPI_ISL_7381856	03/12/2021	Europe	United Kingdom
hCoV-19/England/MILK-2CDC7BB/2021	EPI_ISL_7391659	02/12/2021	Europe	United Kingdom
hCoV-19/England/MILK-2C8BDB9/2021	EPI_ISL_7398295	30/11/2021	Europe	United Kingdom
hCoV-19/England/MILK-2CD665A/2021	EPI_ISL_7396446	02/12/2021	Europe	United Kingdom
hCoV-19/SouthAfrica/CERI-KRISP-K032727/2021	EPI_ISL_7381198	01/12/2021	Africa	South Africa
hCoV-19/France/PAC-IHUvariant_49512/2021	EPI_ISL_7381064	03/12/2021	Europe	France
hCoV-19/Canada/BC-BCCDC-263493/2021	EPI_ISL_7370157	29/11/2021	North America	Canada
hCoV-19/Canada/MB-NML-260516/2021	EPI_ISL_7413427	01/12/2021	North America	Canada
hCoV-19/SouthAfrica/CERI-KRISP-K032719/2021	EPI_ISL_7381194	29/11/2021	Africa	South Africa
hCoV-19/England/ALDP-2CF4F79/2021	EPI_ISL_7389680	02/12/2021	Europe	United Kingdom
hCoV-19/SouthAfrica/CERI-KRISP-K032704/2021	EPI_ISL_7358073	30/11/2021	Africa	South Africa
hCoV-19/SouthAfrica/CERI-KRISP-K032722/2021	EPI_ISL_7381197	30/11/2021	Africa	South Africa
hCoV-19/USA/CT-CDCBI-CRSP_2R5JXLVJR62J5DJ6/2021	EPI_ISL_7390696	28/11/2021	North America	USA
hCoV-19/SouthAfrica/CERI-KRISP-K032716/2021	EPI_ISL_7381192	29/11/2021	Africa	South Africa
hCoV-19/England/PHEP-YYNGSO5/2021	EPI_ISL_7400550	27/11/2021	Europe	United Kingdom
hCoV-19/England/MILK-2CDC38A/2021	EPI_ISL_7391668	02/12/2021	Europe	United Kingdom
hCoV-19/England/MILK-2D0D8BD/2021	EPI_ISL_7381834	03/12/2021	Europe	United Kingdom
hCoV-19/Scotland/QEUH-2CE2011/2021	EPI_ISL_7384310	02/12/2021	Europe	United Kingdom
hCoV-19/England/MILK-2D0C56C/2021	EPI_ISL_7382254	03/12/2021	Europe	United Kingdom
hCoV-19/Botswana/R44B55_BHP_00084827/2021	EPI_ISL_7380512	26/11/2021	Africa	Botswana
hCoV-19/Botswana/R44B59_BHP_00084817/2021	EPI_ISL_7380515	26/11/2021	Africa	Botswana
hCoV-19/USA/WI-UW-6587/2021	EPI_ISL_7379462	02/12/2021	North America	USA
hCoV-19/Germany/NW-RKI-I-354843/2021	EPI_ISL_7416680	27/11/2021	Europe	Germany
hCoV-19/England/MILK-2CDB7CB/2021	EPI_ISL_7384190	01/12/2021	Europe	United Kingdom
hCoV-19/SouthAfrica/CERI-KRISP-K032711/2021	EPI_ISL_7358079	29/11/2021	Africa	South Africa
hCoV-19/England/MILK-2CD5336/2021	EPI_ISL_7393737	02/12/2021	Europe	United Kingdom
hCoV-19/England/PHEC-3U085UE8/2021	EPI_ISL_7399078	26/11/2021	Europe	United Kingdom
hCoV-19/Switzerland/ZG-ETHZ-673159/2021	EPI_ISL_7368223	27/11/2021	Europe	Switzerland
hCoV-19/Switzerland/BS-ETHZ-34902627/2021	EPI_ISL_7371751	22/11/2021	Europe	Switzerland
hCoV-19/England/MILK-2CC1E2D/2021	EPI_ISL_7354594	01/12/2021	Europe	United Kingdom
hCoV-19/England/BRBR-2CC49ED/2021	EPI_ISL_7391908	01/12/2021	Europe	United Kingdom
hCoV-19/Germany/NI-RKI-I-354850/2021	EPI_ISL_7416687	24/11/2021	Europe	Germany
hCoV-19/SouthAfrica/CERI-KRISP-K032638/2021	EPI_ISL_7358069	29/11/2021	Africa	South Africa
hCoV-19/England/PHEC-3U084U54/2021	EPI_ISL_7398995	26/11/2021	Europe	United Kingdom
hCoV-19/SouthAfrica/CERI-KRISP-K032646/2021	EPI_ISL_7358050	01/12/2021	Africa	South Africa
hCoV-19/SouthAfrica/CERI-KRISP-K032693/2021	EPI_ISL_7358054	29/11/2021	Africa	South Africa
hCoV-19/SouthAfrica/CERI-KRISP-K032659/2021	EPI_ISL_7358067	29/11/2021	Africa	South Africa
hCoV-19/England/MILK-2CC2FB0/2021	EPI_ISL_7354518	01/12/2021	Europe	United Kingdom
hCoV-19/SouthAfrica/CERI-KRISP-K032678/2021	EPI_ISL_7358066	30/11/2021	Africa	South Africa
hCoV-19/Scotland/QEUH-2CBC8CD/2021	EPI_ISL_7355957	01/12/2021	Europe	United Kingdom
hCoV-19/England/MILK-2CBB55E/2021	EPI_ISL_7354957	01/12/2021	Europe	United Kingdom
hCoV-19/SouthAfrica/CERI-KRISP-K032625/2021	EPI_ISL_7358083	30/11/2021	Africa	South Africa
hCoV-19/England/PHEC-3U085U9D/2021	EPI_ISL_7399058	26/11/2021	Europe	United Kingdom
hCoV-19/SouthAfrica/CERI-KRISP-K032695/2021	EPI_ISL_7358082	30/11/2021	Africa	South Africa
hCoV-19/SouthAfrica/CERI-KRISP-K032666/2021	EPI_ISL_7358085	29/11/2021	Africa	South Africa
hCoV-19/England/BRBR-2CC48D1/2021	EPI_ISL_7392093	01/12/2021	Europe	United Kingdom
hCoV-19/SouthAfrica/CERI-KRISP-K032655/2021	EPI_ISL_7358077	29/11/2021	Africa	South Africa
hCoV-19/England/MILK-2CD5AC8/2021	EPI_ISL_7393853	02/12/2021	Europe	United Kingdom
hCoV-19/SouthAfrica/CERI-KRISP-K032689/2021	EPI_ISL_7358074	29/11/2021	Africa	South Africa
hCoV-19/India/DL-ICMR-MCL_21_11514_7858/2021	EPI_ISL_7381102	23/11/2021	Asia	India
hCoV-19/SouthKorea/KDCA18145/2021	EPI_ISL_7406126	04/12/2021	Asia	South Korea
hCoV-19/SouthAfrica/CERI-KRISP-K032623/2021	EPI_ISL_7358094	02/12/2021	Africa	South Africa
hCoV-19/USA/MA-CDCBI-CRSP_3F3L4BLUWWM3GLWP/2021	EPI_ISL_7391208	27/11/2021	North America	USA
hCoV-19/England/MILK-2CE18ED/2021	EPI_ISL_7383863	02/12/2021	Europe	United Kingdom
hCoV-19/England/MILK-2CE1759/2021	EPI_ISL_7383941	02/12/2021	Europe	United Kingdom
hCoV-19/England/MILK-2CD7EBB/2021	EPI_ISL_7396579	01/12/2021	Europe	United Kingdom
hCoV-19/SouthAfrica/CERI-KRISP-K032656/2021	EPI_ISL_7358091	29/11/2021	Africa	South Africa
hCoV-19/HongKong/HKU-344/2021	EPI_ISL_7357684	27/11/2021	Asia	Hong Kong
hCoV-19/SouthAfrica/CERI-KRISP-K032786/2021	EPI_ISL_7381213	01/12/2021	Africa	South Africa
hCoV-19/SouthAfrica/CERI-KRISP-K032788/2021	EPI_ISL_7381215	02/12/2021	Africa	South Africa
hCoV-19/SouthAfrica/CERI-KRISP-K032790/2021	EPI_ISL_7381217	01/12/2021	Africa	South Africa
hCoV-19/England/MILK-2D0F52D/2021	EPI_ISL_7382097	03/12/2021	Europe	United Kingdom
hCoV-19/SouthAfrica/CERI-KRISP-K032789/2021	EPI_ISL_7381216	30/11/2021	Africa	South Africa
hCoV-19/England/QEUH-2CE662A/2021	EPI_ISL_7392706	30/11/2021	Europe	United Kingdom
hCoV-19/England/MILK-2CECCB9/2021	EPI_ISL_7396167	02/12/2021	Europe	United Kingdom
hCoV-19/Botswana/R44B45_BHP_121144137/2021	EPI_ISL_7404433	26/11/2021	Africa	Botswana
hCoV-19/USA/MD-IGS-52132503862A/2021	EPI_ISL_7404794	21/11/2021	North America	USA
hCoV-19/England/MILK-2CDFC13/2021	EPI_ISL_7383773	30/11/2021	Europe	United Kingdom
hCoV-19/England/MILK-2CEFA34/2021	EPI_ISL_7384619	01/12/2021	Europe	United Kingdom
hCoV-19/England/MILK-2CEB1E8/2021	EPI_ISL_7396042	02/12/2021	Europe	United Kingdom
hCoV-19/England/MILK-2CE03A1/2021	EPI_ISL_7383978	01/12/2021	Europe	United Kingdom
hCoV-19/SouthAfrica/CERI-KRISP-K032729/2021	EPI_ISL_7381200	30/11/2021	Africa	South Africa
hCoV-19/England/MILK-2CBC2CF/2021	EPI_ISL_7354991	30/11/2021	Europe	United Kingdom
hCoV-19/England/MILK-2CE049F/2021	EPI_ISL_7383885	02/12/2021	Europe	United Kingdom
hCoV-19/Scotland/QEUH-2CBC3EA/2021	EPI_ISL_7356256	30/11/2021	Europe	United Kingdom
hCoV-19/England/MILK-2CE163E/2021	EPI_ISL_7383977	02/12/2021	Europe	United Kingdom
hCoV-19/Belgium/1-SPL21-p1/2021	EPI_ISL_7413964	29/11/2021	Europe	Belgium
hCoV-19/Scotland/QEUH-2CBDD09/2021	EPI_ISL_7355992	01/12/2021	Europe	United Kingdom
hCoV-19/England/MILK-2CDE93B/2021	EPI_ISL_7383856	02/12/2021	Europe	United Kingdom
hCoV-19/England/MILK-2D08BE6/2021	EPI_ISL_7382416	03/12/2021	Europe	United Kingdom
hCoV-19/England/MILK-2CD86C1/2021	EPI_ISL_7396262	02/12/2021	Europe	United Kingdom
hCoV-19/SouthAfrica/CERI-KRISP-K032731/2021	EPI_ISL_7381202	01/12/2021	Africa	South Africa
hCoV-19/SouthAfrica/CERI-KRISP-K032730/2021	EPI_ISL_7381201	30/11/2021	Africa	South Africa
hCoV-19/SouthAfrica/CERI-KRISP-K032740/2021	EPI_ISL_7381206	30/11/2021	Africa	South Africa
hCoV-19/SouthAfrica/CERI-KRISP-K032738/2021	EPI_ISL_7381204	29/11/2021	Africa	South Africa
hCoV-19/England/BRBR-2CBCA30/2021	EPI_ISL_7355779	30/11/2021	Europe	United Kingdom
hCoV-19/SouthAfrica/CERI-KRISP-K032777/2021	EPI_ISL_7381210	01/12/2021	Africa	South Africa
hCoV-19/England/MILK-2CE19DB/2021	EPI_ISL_7383676	02/12/2021	Europe	United Kingdom
hCoV-19/England/MILK-2CEF9A0/2021	EPI_ISL_7386397	01/12/2021	Europe	United Kingdom
hCoV-19/England/MILK-2D0F3F6/2021	EPI_ISL_7382103	03/12/2021	Europe	United Kingdom
hCoV-19/England/MILK-2CE19F9/2021	EPI_ISL_7383781	02/12/2021	Europe	United Kingdom
hCoV-19/Spain/AB-HGUA-42768017/2021	EPI_ISL_7373061	03/12/2021	Europe	Spain
hCoV-19/England/MILK-2CE1935/2021	EPI_ISL_7383783	02/12/2021	Europe	United Kingdom
hCoV-19/Scotland/QEUH-2CBDB96/2021	EPI_ISL_7356171	01/12/2021	Europe	United Kingdom
hCoV-19/England/MILK-2CD8782/2021	EPI_ISL_7396238	02/12/2021	Europe	United Kingdom
hCoV-19/England/MILK-2CD7FD6/2021	EPI_ISL_7396628	30/11/2021	Europe	United Kingdom
hCoV-19/England/MILK-2CC3CA9/2021	EPI_ISL_7354795	30/11/2021	Europe	United Kingdom
hCoV-19/Canada/BC-BCCDC-263709/2021	EPI_ISL_7370259	30/11/2021	North America	Canada
hCoV-19/England/BRBR-2CC19A4/2021	EPI_ISL_7392005	01/12/2021	Europe	United Kingdom
hCoV-19/England/MILK-2CACCA6/2021	EPI_ISL_7353487	29/11/2021	Europe	United Kingdom
hCoV-19/England/MILK-2D0822D/2021	EPI_ISL_7382215	02/12/2021	Europe	United Kingdom
hCoV-19/Scotland/QEUH-2CBDBA5/2021	EPI_ISL_7355546	01/12/2021	Europe	United Kingdom
hCoV-19/Norway/Ahus-2451/2021	EPI_ISL_7464539	04/12/2021	Europe	Norway
hCoV-19/SouthAfrica/Tygerberg_3182/2021	EPI_ISL_7456496	30/11/2021	Africa	South Africa
hCoV-19/England/MILK-2CAFE8F/2021	EPI_ISL_7354110	30/11/2021	Europe	United Kingdom
hCoV-19/USA/GA-GPHL-2496/2021	EPI_ISL_7473158	30/11/2021	North America	USA
hCoV-19/Germany/HH-RKI-I-364449/2021	EPI_ISL_7444057	02/12/2021	Europe	Germany
hCoV-19/USA/HI-H216208/2021	EPI_ISL_7456396	03/12/2021	North America	USA
hCoV-19/SouthAfrica/Tygerberg_3148/2021	EPI_ISL_7456467	01/12/2021	Africa	South Africa
hCoV-19/SouthAfrica/Tygerberg_3100/2021	EPI_ISL_7452779	21/11/2021	Africa	South Africa
hCoV-19/SouthAfrica/Tygerberg_3138/2021	EPI_ISL_7452795	04/12/2021	Africa	South Africa
hCoV-19/USA/TX-HMH-MCoV-68530/2021	EPI_ISL_7415770	30/11/2021	North America	USA
hCoV-19/USA/TX-HMH-MCoV-68534/2021	EPI_ISL_7415774	02/12/2021	North America	USA
hCoV-19/Switzerland/BL-UHB-34840689/2021	EPI_ISL_7462220	21/11/2021	Europe	Switzerland
hCoV-19/SouthAfrica/Tygerberg_3275/2021	EPI_ISL_7452762	01/12/2021	Africa	South Africa
hCoV-19/SouthAfrica/NICD-R16786/2021	EPI_ISL_7456448	17/11/2021	Africa	South Africa
hCoV-19/SouthAfrica/Tygerberg_3121/2021	EPI_ISL_7462399	27/11/2021	Africa	South Africa
hCoV-19/USA/HI-H216206/2021	EPI_ISL_7456394	02/12/2021	North America	USA
hCoV-19/SouthAfrica/Tygerberg_3175/2021	EPI_ISL_7456491	30/11/2021	Africa	South Africa
hCoV-19/Germany/HH-RKI-I-364444/2021	EPI_ISL_7444038	30/11/2021	Europe	Germany
hCoV-19/Netherlands/NH-RIVM-72069/2021	EPI_ISL_7471412	18/11/2021	Europe	Netherlands
hCoV-19/SouthAfrica/Tygerberg_3116/2021	EPI_ISL_7462397	28/11/2021	Africa	South Africa
hCoV-19/USA/HI-H216210/2021	EPI_ISL_7456398	03/12/2021	North America	USA
hCoV-19/SouthAfrica/Tygerberg_3118/2021	EPI_ISL_7462398	27/11/2021	Africa	South Africa
hCoV-19/USA/HI-H216207/2021	EPI_ISL_7456395	03/12/2021	North America	USA
hCoV-19/Switzerland/BE-IFIK-4688-1907/2021	EPI_ISL_7405329	25/11/2021	Europe	Switzerland
hCoV-19/USA/HI-H216209/2021	EPI_ISL_7456397	02/12/2021	North America	USA
hCoV-19/SouthAfrica/Tygerberg_3172/2021	EPI_ISL_7456485	30/11/2021	Africa	South Africa
hCoV-19/SouthAfrica/Tygerberg_3188/2021	EPI_ISL_7456499	30/11/2021	Africa	South Africa
hCoV-19/SouthAfrica/Tygerberg_3173/2021	EPI_ISL_7456489	01/12/2021	Africa	South Africa
hCoV-19/Netherlands/NH-RIVM-72613/2021	EPI_ISL_7471520	29/11/2021	Europe	Netherlands
hCoV-19/SouthAfrica/Tygerberg_3168/2021	EPI_ISL_7456483	29/11/2021	Africa	South Africa
hCoV-19/SouthAfrica/Tygerberg_3167/2021	EPI_ISL_7456482	01/12/2021	Africa	South Africa
hCoV-19/SouthAfrica/Tygerberg_3165/2021	EPI_ISL_7456480	30/11/2021	Africa	South Africa
hCoV-19/SouthAfrica/Tygerberg_3187/2021	EPI_ISL_7456498	30/11/2021	Africa	South Africa
hCoV-19/SouthAfrica/Tygerberg_3166/2021	EPI_ISL_7456481	29/11/2021	Africa	South Africa
hCoV-19/SouthAfrica/Tygerberg_3139/2021	EPI_ISL_7452796	04/12/2021	Africa	South Africa
hCoV-19/SouthAfrica/Tygerberg_3140/2021	EPI_ISL_7452797	04/12/2021	Africa	South Africa
hCoV-19/SouthAfrica/Tygerberg_3171/2021	EPI_ISL_7456484	29/11/2021	Africa	South Africa
hCoV-19/SouthAfrica/Tygerberg_3104/2021	EPI_ISL_7452782	01/12/2021	Africa	South Africa
hCoV-19/SouthAfrica/Tygerberg_3160/2021	EPI_ISL_7456477	01/12/2021	Africa	South Africa
hCoV-19/SouthAfrica/Tygerberg_3263/2021	EPI_ISL_7452752	25/11/2021	Africa	South Africa
hCoV-19/SouthAfrica/Tygerberg_3110/2021	EPI_ISL_7452788	21/11/2021	Africa	South Africa
hCoV-19/SouthAfrica/Tygerberg_3135/2021	EPI_ISL_7452792	04/12/2021	Africa	South Africa
hCoV-19/SouthAfrica/Tygerberg_3176/2021	EPI_ISL_7456492	01/12/2021	Africa	South Africa
hCoV-19/SouthAfrica/Tygerberg_3183/2021	EPI_ISL_7456497	30/11/2021	Africa	South Africa
hCoV-19/USA/HI-H216164/2021	EPI_ISL_7456351	01/12/2021	North America	USA
hCoV-19/Netherlands/GL-RIVM-73175/2021	EPI_ISL_7470657	28/11/2021	Europe	Netherlands
hCoV-19/SouthAfrica/Tygerberg_3137/2021	EPI_ISL_7452794	04/12/2021	Africa	South Africa
hCoV-19/Germany/NW-RKI-I-364382/2021	EPI_ISL_7443809	02/12/2021	Europe	Germany
hCoV-19/Sweden/01_SE100_21CS107088/2021	EPI_ISL_7457425	02/12/2021	Europe	Sweden
hCoV-19/England/QEUH-2CF52AC/2021	EPI_ISL_7389585	30/11/2021	Europe	United Kingdom
hCoV-19/SouthAfrica/Tygerberg_3149/2021	EPI_ISL_7456468	01/12/2021	Africa	South Africa
hCoV-19/SouthAfrica/Tygerberg_3155/2021	EPI_ISL_7456472	01/12/2021	Africa	South Africa
hCoV-19/SouthAfrica/Tygerberg_3256/2021	EPI_ISL_7452744	30/11/2021	Africa	South Africa
hCoV-19/SouthAfrica/Tygerberg_3150/2021	EPI_ISL_7456469	30/11/2021	Africa	South Africa
hCoV-19/SouthAfrica/Tygerberg_3102/2021	EPI_ISL_7452780	01/12/2021	Africa	South Africa
hCoV-19/SouthAfrica/Tygerberg_3219/2021	EPI_ISL_7456518	30/11/2021	Africa	South Africa
hCoV-19/SouthAfrica/Tygerberg_3191/2021	EPI_ISL_7456502	01/12/2021	Africa	South Africa
hCoV-19/SouthAfrica/Tygerberg_3136/2021	EPI_ISL_7452793	04/12/2021	Africa	South Africa
hCoV-19/SouthAfrica/Tygerberg_3098/2021	EPI_ISL_7452765	01/12/2021	Africa	South Africa
hCoV-19/SouthAfrica/Tygerberg_3141/2021	EPI_ISL_7452798	04/12/2021	Africa	South Africa
hCoV-19/SouthAfrica/Tygerberg_3157/2021	EPI_ISL_7456474	01/12/2021	Africa	South Africa
hCoV-19/SouthAfrica/Tygerberg_3269/2021	EPI_ISL_7452757	29/11/2021	Africa	South Africa
hCoV-19/SouthAfrica/Tygerberg_3270/2021	EPI_ISL_7452758	01/12/2021	Africa	South Africa
hCoV-19/SouthAfrica/Tygerberg_3152/2021	EPI_ISL_7456471	30/11/2021	Africa	South Africa
hCoV-19/SouthAfrica/NICD-N21398/2021	EPI_ISL_7456440	05/11/2021	Africa	South Africa
hCoV-19/SouthAfrica/Tygerberg_3268/2021	EPI_ISL_7452756	29/11/2021	Africa	South Africa
hCoV-19/SouthAfrica/Tygerberg_3156/2021	EPI_ISL_7456473	30/11/2021	Africa	South Africa
hCoV-19/Germany/HH-RKI-I-364436/2021	EPI_ISL_7444012	02/12/2021	Europe	Germany
hCoV-19/SouthAfrica/Tygerberg_3272/2021	EPI_ISL_7452760	29/11/2021	Africa	South Africa
hCoV-19/SouthAfrica/Tygerberg_3276/2021	EPI_ISL_7452763	01/12/2021	Africa	South Africa
hCoV-19/SouthAfrica/Tygerberg_3277/2021	EPI_ISL_7452764	01/12/2021	Africa	South Africa
hCoV-19/SouthAfrica/Tygerberg_3198/2021	EPI_ISL_7456506	30/11/2021	Africa	South Africa
hCoV-19/Germany/NW-RKI-I-364381/2021	EPI_ISL_7443805	01/12/2021	Europe	Germany
hCoV-19/SouthAfrica/Tygerberg_3271/2021	EPI_ISL_7452759	29/11/2021	Africa	South Africa
hCoV-19/Germany/NW-RKI-I-364380/2021	EPI_ISL_7443804	02/12/2021	Europe	Germany
hCoV-19/Portugal/PT22409/2021	EPI_ISL_7451089	29/11/2021	Europe	Portugal
hCoV-19/SouthAfrica/Tygerberg_3205/2021	EPI_ISL_7456510	29/11/2021	Africa	South Africa
hCoV-19/SouthAfrica/Tygerberg_3212/2021	EPI_ISL_7456514	01/12/2021	Africa	South Africa
hCoV-19/SouthAfrica/Tygerberg_3099/2021	EPI_ISL_7452771	01/12/2021	Africa	South Africa
hCoV-19/SouthAfrica/NICD-R17341/2021	EPI_ISL_7456456	24/11/2021	Africa	South Africa
hCoV-19/SouthAfrica/NICD-R16981/2021	EPI_ISL_7456451	23/11/2021	Africa	South Africa
hCoV-19/Netherlands/ZE-MUMC-4505/2021	EPI_ISL_7469070	03/12/2021	Europe	Netherlands
hCoV-19/SouthAfrica/NICD-R17329/2021	EPI_ISL_7456455	24/11/2021	Africa	South Africa
hCoV-19/SouthAfrica/NICD-R16946/2021	EPI_ISL_7456450	22/11/2021	Africa	South Africa
hCoV-19/Belgium/MBLG-CTMAPF87051419/2021	EPI_ISL_7462438	03/12/2021	Europe	Belgium
hCoV-19/Germany/NW-RKI-I-364383/2021	EPI_ISL_7443815	29/11/2021	Europe	Germany
hCoV-19/SouthAfrica/NICD-R17229/2021	EPI_ISL_7456453	24/11/2021	Africa	South Africa
hCoV-19/Portugal/PT22393/2021	EPI_ISL_7451096	30/11/2021	Europe	Portugal
hCoV-19/SouthAfrica/NICD-R17233/2021	EPI_ISL_7456454	24/11/2021	Africa	South Africa
hCoV-19/SouthAfrica/Tygerberg_3251/2021	EPI_ISL_7452741	30/11/2021	Africa	South Africa
hCoV-19/SouthAfrica/Tygerberg_3237/2021	EPI_ISL_7452734	29/11/2021	Africa	South Africa
hCoV-19/SouthAfrica/Tygerberg_3258/2021	EPI_ISL_7452746	30/11/2021	Africa	South Africa
hCoV-19/SouthAfrica/NICD-R16989/2021	EPI_ISL_7456452	23/11/2021	Africa	South Africa
hCoV-19/SouthAfrica/Tygerberg_3255/2021	EPI_ISL_7452743	24/11/2021	Africa	South Africa
hCoV-19/Spain/PV-HUA-34332395/2021	EPI_ISL_7462324	03/12/2021	Europe	Spain
hCoV-19/SouthAfrica/Tygerberg_3253/2021	EPI_ISL_7452742	30/11/2021	Africa	South Africa
hCoV-19/England/PHEC-3U0A4U61/2021	EPI_ISL_7464059	01/12/2021	Europe	United Kingdom
hCoV-19/SouthAfrica/Tygerberg_3257/2021	EPI_ISL_7452745	30/11/2021	Africa	South Africa
hCoV-19/Germany/HH-hpi-p11167/2021	EPI_ISL_7452769	02/12/2021	Europe	Germany
hCoV-19/SouthAfrica/Tygerberg_3248/2021	EPI_ISL_7452740	28/11/2021	Africa	South Africa
hCoV-19/SouthAfrica/Tygerberg_3227/2021	EPI_ISL_7456523	01/12/2021	Africa	South Africa
hCoV-19/SouthAfrica/Tygerberg_3132/2021	EPI_ISL_7462404	23/11/2021	Africa	South Africa
hCoV-19/SouthAfrica/Tygerberg_3239/2021	EPI_ISL_7452736	29/11/2021	Africa	South Africa
hCoV-19/SouthAfrica/Tygerberg_3238/2021	EPI_ISL_7452735	29/11/2021	Africa	South Africa
hCoV-19/SouthAfrica/Tygerberg_3228/2021	EPI_ISL_7456524	29/11/2021	Africa	South Africa
hCoV-19/England/PHEC-3U088UFE/2021	EPI_ISL_7463979	25/11/2021	Europe	United Kingdom
hCoV-19/SouthAfrica/Tygerberg_3243/2021	EPI_ISL_7452737	29/11/2021	Africa	South Africa
hCoV-19/SouthAfrica/Tygerberg_3261/2021	EPI_ISL_7452750	01/12/2021	Africa	South Africa
hCoV-19/SouthAfrica/Tygerberg_3222/2021	EPI_ISL_7456521	30/11/2021	Africa	South Africa
hCoV-19/SouthAfrica/Tygerberg_3199/2021	EPI_ISL_7456507	28/11/2021	Africa	South Africa
hCoV-19/SouthAfrica/Tygerberg_3247/2021	EPI_ISL_7452739	26/11/2021	Africa	South Africa
hCoV-19/SouthAfrica/Tygerberg_3264/2021	EPI_ISL_7452753	28/11/2021	Africa	South Africa
hCoV-19/SouthAfrica/Tygerberg_3221/2021	EPI_ISL_7456520	01/12/2021	Africa	South Africa
hCoV-19/SouthAfrica/Tygerberg_3245/2021	EPI_ISL_7452738	30/11/2021	Africa	South Africa
hCoV-19/SouthAfrica/Tygerberg_3262/2021	EPI_ISL_7452751	01/12/2021	Africa	South Africa
hCoV-19/SouthAfrica/Tygerberg_3265/2021	EPI_ISL_7452754	29/11/2021	Africa	South Africa
hCoV-19/England/PHEC-3U0A4U25/2021	EPI_ISL_7464048	01/12/2021	Europe	United Kingdom
hCoV-19/Portugal/PT22408/2021	EPI_ISL_7451079	27/11/2021	Europe	Portugal
hCoV-19/England/PHEC-3U0A4U34/2021	EPI_ISL_7464049	01/12/2021	Europe	United Kingdom
hCoV-19/SouthAfrica/Tygerberg_3223/2021	EPI_ISL_7456522	30/11/2021	Africa	South Africa
hCoV-19/England/MILK-2CD8500/2021	EPI_ISL_7396060	27/11/2021	Europe	United Kingdom
hCoV-19/SouthAfrica/Tygerberg_3260/2021	EPI_ISL_7452749	01/12/2021	Africa	South Africa
hCoV-19/England/PHEC-3U088U49/2021	EPI_ISL_7463968	24/11/2021	Europe	United Kingdom
hCoV-19/England/PHEC-3U0A2UFE/2021	EPI_ISL_7464030	30/11/2021	Europe	United Kingdom
hCoV-19/SouthAfrica/Tygerberg_3235/2021	EPI_ISL_7452732	29/11/2021	Africa	South Africa
hCoV-19/SouthAfrica/Tygerberg_3211/2021	EPI_ISL_7456513	30/11/2021	Africa	South Africa
hCoV-19/England/PHEC-3U088U58/2021	EPI_ISL_7463969	24/11/2021	Europe	United Kingdom
hCoV-19/England/PHEC-3U088UB2/2021	EPI_ISL_7463975	25/11/2021	Europe	United Kingdom
hCoV-19/SouthAfrica/Tygerberg_3197/2021	EPI_ISL_7456505	26/11/2021	Africa	South Africa
hCoV-19/Portugal/PT22406/2021	EPI_ISL_7451063	27/11/2021	Europe	Portugal
hCoV-19/SouthAfrica/Tygerberg_3214/2021	EPI_ISL_7456516	01/12/2021	Africa	South Africa
hCoV-19/England/PHEC-3U087U88/2021	EPI_ISL_7463956	25/11/2021	Europe	United Kingdom
hCoV-19/Portugal/PT22395/2021	EPI_ISL_7451054	30/11/2021	Europe	Portugal
hCoV-19/England/MILK-2CD7DDC/2021	EPI_ISL_7396409	02/12/2021	Europe	United Kingdom
hCoV-19/SouthAfrica/Tygerberg_3206/2021	EPI_ISL_7456511	01/12/2021	Africa	South Africa
hCoV-19/Portugal/PT22394/2021	EPI_ISL_7451040	30/11/2021	Europe	Portugal
hCoV-19/SouthAfrica/Tygerberg_3207/2021	EPI_ISL_7456512	30/11/2021	Africa	South Africa
hCoV-19/Netherlands/NH-RIVM-72291/2021	EPI_ISL_7471451	28/11/2021	Europe	Netherlands
hCoV-19/Sweden/21-11887_SWE_i2/2021	EPI_ISL_7452246	27/11/2021	Europe	Sweden
hCoV-19/England/PHEC-3U087U4C/2021	EPI_ISL_7463952	24/11/2021	Europe	United Kingdom
hCoV-19/Canada/AB-ABPHL-43863/2021	EPI_ISL_7464346	03/12/2021	North America	Canada
hCoV-19/USA/TX-HMH-MCoV-68484/2021	EPI_ISL_7415723	30/11/2021	North America	USA
hCoV-19/Netherlands/NH-RIVM-73177/2021	EPI_ISL_7471549	26/11/2021	Europe	Netherlands
hCoV-19/Scotland/QEUH-2C98135/2021	EPI_ISL_7397480	30/11/2021	Europe	United Kingdom
hCoV-19/HongKong/HKU-211209-001/2021	EPI_ISL_7385702	27/11/2021	Asia	Hong Kong
hCoV-19/England/MILK-2C4F197/2021	EPI_ISL_7398393	28/11/2021	Europe	United Kingdom
hCoV-19/SouthKorea/KDCA18137/2021	EPI_ISL_7406117	02/12/2021	Asia	South Korea
hCoV-19/England/MILK-2CCA7B0/2021	EPI_ISL_7395905	01/12/2021	Europe	United Kingdom
hCoV-19/England/MILK-2CD7EF7/2021	EPI_ISL_7396525	01/12/2021	Europe	United Kingdom
hCoV-19/England/MILK-2CE1A50/2021	EPI_ISL_7383922	02/12/2021	Europe	United Kingdom
hCoV-19/England/MILK-2CD5E53/2021	EPI_ISL_7393873	02/12/2021	Europe	United Kingdom
hCoV-19/USA/TX-HMH-MCoV-68543/2021	EPI_ISL_7415830	02/12/2021	North America	USA
hCoV-19/England/MILK-2CF11C1/2021	EPI_ISL_7386052	02/12/2021	Europe	United Kingdom
hCoV-19/England/MILK-2CD9DF8/2021	EPI_ISL_7396533	02/12/2021	Europe	United Kingdom
hCoV-19/Scotland/QEUH-2C6E2DB/2021	EPI_ISL_7394189	29/11/2021	Europe	United Kingdom
hCoV-19/England/MILK-2CD6A9A/2021	EPI_ISL_7396483	02/12/2021	Europe	United Kingdom
hCoV-19/USA/TX-HMH-MCoV-68492/2021	EPI_ISL_7415731	01/12/2021	North America	USA
hCoV-19/Scotland/QEUH-2C981F9/2021	EPI_ISL_7397319	30/11/2021	Europe	United Kingdom
hCoV-19/Belgium/ULG-22495/2021	EPI_ISL_7405404	04/12/2021	Europe	Belgium
hCoV-19/Germany/HE-RKI-I-356245/2021	EPI_ISL_7418455	28/11/2021	Europe	Germany
hCoV-19/SouthKorea/KDCA18138/2021	EPI_ISL_7406118	02/12/2021	Asia	South Korea
hCoV-19/Thailand/NIC_BKK_SEQ22357/2021	EPI_ISL_7398758	24/11/2021	Asia	Thailand
hCoV-19/Ireland/MH-NVRL-S21IRL00525689/2021	EPI_ISL_7406049	28/11/2021	Europe	Ireland
hCoV-19/England/MILK-2CF0292/2021	EPI_ISL_7390306	02/12/2021	Europe	United Kingdom
hCoV-19/Canada/MB-NML-260517/2021	EPI_ISL_7413439	01/12/2021	North America	Canada
hCoV-19/Switzerland/BE-IFIK-4713-5884/2021	EPI_ISL_7405371	30/11/2021	Europe	Switzerland
hCoV-19/Germany/BY-RKI-I-363405/2021	EPI_ISL_7439935	29/11/2021	Europe	Germany
hCoV-19/SouthKorea/KDCA18139/2021	EPI_ISL_7406119	03/12/2021	Asia	South Korea
hCoV-19/Netherlands/NH-AUMC-015478/2021	EPI_ISL_7438844	29/11/2021	Europe	Netherlands
hCoV-19/England/MILK-2CD7F9A/2021	EPI_ISL_7396415	01/12/2021	Europe	United Kingdom
hCoV-19/England/QEUH-2CE2F9C/2021	EPI_ISL_7394919	30/11/2021	Europe	United Kingdom
hCoV-19/England/MILK-2CE1838/2021	EPI_ISL_7383954	02/12/2021	Europe	United Kingdom
hCoV-19/England/BRBR-2CC4631/2021	EPI_ISL_7391885	01/12/2021	Europe	United Kingdom
hCoV-19/Germany/NI-RKI-I-354871/2021	EPI_ISL_7416708	24/11/2021	Europe	Germany
hCoV-19/England/MILK-2CECDC5/2021	EPI_ISL_7396114	02/12/2021	Europe	United Kingdom
hCoV-19/Ireland/MH-NVRL-S21IRL00525695/2021	EPI_ISL_7406083	28/11/2021	Europe	Ireland
hCoV-19/England/PHEC-3U085UD9/2021	EPI_ISL_7399073	26/11/2021	Europe	United Kingdom
hCoV-19/Ireland/LD-NVRL-S21IRL00525688/2021	EPI_ISL_7406082	25/11/2021	Europe	Ireland
hCoV-19/England/PHEP-YYNGSX6/2021	EPI_ISL_7400555	27/11/2021	Europe	United Kingdom
hCoV-19/England/BRBR-2CC1889/2021	EPI_ISL_7391984	01/12/2021	Europe	United Kingdom
hCoV-19/England/MILK-2CECBCB/2021	EPI_ISL_7396120	02/12/2021	Europe	United Kingdom
hCoV-19/Ireland/MH-NVRL-S21IRL00519096/2021	EPI_ISL_7406048	26/11/2021	Europe	Ireland
hCoV-19/England/MILK-2CE1917/2021	EPI_ISL_7383936	02/12/2021	Europe	United Kingdom
hCoV-19/England/MILK-2CEE76B/2021	EPI_ISL_7385445	02/12/2021	Europe	United Kingdom
hCoV-19/England/MILK-2CEE32B/2021	EPI_ISL_7386325	02/12/2021	Europe	United Kingdom
hCoV-19/England/MILK-2CDE6AD/2021	EPI_ISL_7383945	02/12/2021	Europe	United Kingdom
hCoV-19/Switzerland/BE-IFIK-4836-3321/2021	EPI_ISL_7405692	29/11/2021	Europe	Switzerland
hCoV-19/England/MILK-2CECB61/2021	EPI_ISL_7396038	01/12/2021	Europe	United Kingdom
hCoV-19/England/BRBR-2CC1B53/2021	EPI_ISL_7391931	01/12/2021	Europe	United Kingdom
hCoV-19/England/ALDP-2CE82BB/2021	EPI_ISL_7392768	02/12/2021	Europe	United Kingdom
hCoV-19/England/MILK-2C8BBFB/2021	EPI_ISL_7398228	30/11/2021	Europe	United Kingdom
hCoV-19/England/MILK-2CD8807/2021	EPI_ISL_7396207	02/12/2021	Europe	United Kingdom
hCoV-19/England/MILK-2C8BFFF/2021	EPI_ISL_7398089	30/11/2021	Europe	United Kingdom
hCoV-19/England/MILK-2CD57EF/2021	EPI_ISL_7393627	02/12/2021	Europe	United Kingdom
hCoV-19/England/MILK-2CF0326/2021	EPI_ISL_7390618	02/12/2021	Europe	United Kingdom
hCoV-19/England/QEUH-2C95F98/2021	EPI_ISL_7397308	30/11/2021	Europe	United Kingdom
hCoV-19/USA/TX-HMH-MCoV-68528/2021	EPI_ISL_7415767	02/12/2021	North America	USA
hCoV-19/England/ALDP-2CA45EF/2021	EPI_ISL_7397825	30/11/2021	Europe	United Kingdom
hCoV-19/England/MILK-2CEC105/2021	EPI_ISL_7396271	01/12/2021	Europe	United Kingdom
hCoV-19/Germany/NI-RKI-I-356205/2021	EPI_ISL_7418387	29/11/2021	Europe	Germany
hCoV-19/England/MILK-2CA8703/2021	EPI_ISL_7395502	30/11/2021	Europe	United Kingdom
hCoV-19/England/MILK-2CEB379/2021	EPI_ISL_7396016	02/12/2021	Europe	United Kingdom
hCoV-19/England/QEUH-2CE61ED/2021	EPI_ISL_7392688	30/11/2021	Europe	United Kingdom
hCoV-19/England/MILK-2CC880A/2021	EPI_ISL_7395849	30/11/2021	Europe	United Kingdom
hCoV-19/England/MILK-2CDA410/2021	EPI_ISL_7391823	02/12/2021	Europe	United Kingdom
hCoV-19/Canada/MB-NML-260518/2021	EPI_ISL_7413450	01/12/2021	North America	Canada
hCoV-19/Belgium/CHUNamur13834261/2021	EPI_ISL_7406251	04/12/2021	Europe	Belgium
hCoV-19/England/MILK-2CF1774/2021	EPI_ISL_7385606	01/12/2021	Europe	United Kingdom
hCoV-19/Scotland/QEUH-2C95CCE/2021	EPI_ISL_7397103	30/11/2021	Europe	United Kingdom
hCoV-19/SouthKorea/KDCA18140/2021	EPI_ISL_7406124	03/12/2021	Asia	South Korea
hCoV-19/England/MILK-2CE181A/2021	EPI_ISL_7383980	02/12/2021	Europe	United Kingdom
hCoV-19/Thailand/NIC_BKK_SEQ22356/2021	EPI_ISL_7398681	24/11/2021	Asia	Thailand
hCoV-19/USA/TX-HMH-MCoV-68550/2021	EPI_ISL_7415887	01/12/2021	North America	USA
hCoV-19/Spain/CT-HUVH-AV47114/2021	EPI_ISL_7406515	01/12/2021	Europe	Spain
hCoV-19/SouthKorea/KDCA18141/2021	EPI_ISL_7406125	02/12/2021	Asia	South Korea
hCoV-19/England/BRBR-2CC4570/2021	EPI_ISL_7392139	01/12/2021	Europe	United Kingdom
hCoV-19/England/ALDP-2CEEB14/2021	EPI_ISL_7385376	02/12/2021	Europe	United Kingdom
hCoV-19/Germany/SN-RKI-I-355490/2021	EPI_ISL_7417514	23/11/2021	Europe	Germany
hCoV-19/England/BRBR-2CC1A38/2021	EPI_ISL_7392027	01/12/2021	Europe	United Kingdom
hCoV-19/Wales/MILK-2CB5CB9/2021	EPI_ISL_7396987	01/12/2021	Europe	United Kingdom
hCoV-19/England/MILK-2CCBE41/2021	EPI_ISL_7395797	30/11/2021	Europe	United Kingdom
hCoV-19/England/MILK-2CC8B7A/2021	EPI_ISL_7395791	30/11/2021	Europe	United Kingdom
hCoV-19/USA/TX-HMH-MCoV-68513/2021	EPI_ISL_7415752	01/12/2021	North America	USA
hCoV-19/England/MILK-2CD7D18/2021	EPI_ISL_7396640	02/12/2021	Europe	United Kingdom
hCoV-19/England/MILK-2CD4980/2021	EPI_ISL_7393800	01/12/2021	Europe	United Kingdom
hCoV-19/England/MILK-2CD86FE/2021	EPI_ISL_7396056	29/11/2021	Europe	United Kingdom
hCoV-19/England/MILK-2CEF6D6/2021	EPI_ISL_7386026	02/12/2021	Europe	United Kingdom
hCoV-19/England/MILK-2CAFF31/2021	EPI_ISL_7354003	30/11/2021	Europe	United Kingdom
hCoV-19/Scotland/QEUH-2CB906E/2021	EPI_ISL_7351093	01/12/2021	Europe	United Kingdom
hCoV-19/England/ALDP-2CB2C16/2021	EPI_ISL_7353170	30/11/2021	Europe	United Kingdom
hCoV-19/USA/WI-MHDL-2021120167/2021	EPI_ISL_7364702	02/12/2021	North America	USA
hCoV-19/Ireland/D-NVRL-Z21IRL02391/2021	EPI_ISL_7354124	01/12/2021	Europe	Ireland
hCoV-19/SouthAfrica/CERI-KRISP-K032634/2021	EPI_ISL_7358068	30/11/2021	Africa	South Africa
hCoV-19/England/MILK-2CE174A/2021	EPI_ISL_7383921	02/12/2021	Europe	United Kingdom
hCoV-19/SouthAfrica/CERI-KRISP-K032626/2021	EPI_ISL_7358092	30/11/2021	Africa	South Africa
hCoV-19/SouthAfrica/CERI-KRISP-K032621/2021	EPI_ISL_7381191	29/11/2021	Africa	South Africa
hCoV-19/Switzerland/ZH-ETHZ-34925071/2021	EPI_ISL_7372207	23/11/2021	Europe	Switzerland
hCoV-19/Canada/BC-BCCDC-263499/2021	EPI_ISL_7370181	29/11/2021	North America	Canada
hCoV-19/SouthAfrica/CERI-KRISP-K032720/2021	EPI_ISL_7381195	29/11/2021	Africa	South Africa
hCoV-19/England/MILK-2CF5A68/2021	EPI_ISL_7383376	02/12/2021	Europe	United Kingdom
hCoV-19/England/MILK-2CC4464/2021	EPI_ISL_7354762	01/12/2021	Europe	United Kingdom
hCoV-19/England/MILK-2CB1057/2021	EPI_ISL_7353847	30/11/2021	Europe	United Kingdom
hCoV-19/SouthAfrica/CERI-KRISP-K032688/2021	EPI_ISL_7358065	30/11/2021	Africa	South Africa
hCoV-19/SouthAfrica/CERI-KRISP-K032667/2021	EPI_ISL_7358058	29/11/2021	Africa	South Africa
hCoV-19/England/MILK-2D0F666/2021	EPI_ISL_7382005	03/12/2021	Europe	United Kingdom
hCoV-19/England/MILK-2CB9DB2/2021	EPI_ISL_7354941	01/12/2021	Europe	United Kingdom
hCoV-19/SouthAfrica/CERI-KRISP-K032712/2021	EPI_ISL_7358064	30/11/2021	Africa	South Africa
hCoV-19/SouthAfrica/CERI-KRISP-K032650/2021	EPI_ISL_7358051	30/11/2021	Africa	South Africa
hCoV-19/SouthAfrica/CERI-KRISP-K032714/2021	EPI_ISL_7358089	29/11/2021	Africa	South Africa
hCoV-19/SouthAfrica/CERI-KRISP-K032700/2021	EPI_ISL_7358072	30/11/2021	Africa	South Africa
hCoV-19/England/MILK-2CAFF8C/2021	EPI_ISL_7353853	30/11/2021	Europe	United Kingdom
hCoV-19/SouthAfrica/CERI-KRISP-K032644/2021	EPI_ISL_7358070	29/11/2021	Africa	South Africa
hCoV-19/SouthAfrica/CERI-KRISP-K032715/2021	EPI_ISL_7358056	29/11/2021	Africa	South Africa
hCoV-19/SouthAfrica/CERI-KRISP-K032694/2021	EPI_ISL_7358055	25/11/2021	Africa	South Africa
hCoV-19/England/ALDP-2CBA795/2021	EPI_ISL_7351423	01/12/2021	Europe	United Kingdom
hCoV-19/SouthAfrica/CERI-KRISP-K032633/2021	EPI_ISL_7358084	30/11/2021	Africa	South Africa
hCoV-19/SouthAfrica/CERI-KRISP-K032709/2021	EPI_ISL_7358059	29/11/2021	Africa	South Africa
hCoV-19/SouthAfrica/CERI-KRISP-K032663/2021	EPI_ISL_7358057	30/11/2021	Africa	South Africa
hCoV-19/SouthAfrica/CERI-KRISP-K032658/2021	EPI_ISL_7358052	01/12/2021	Africa	South Africa
hCoV-19/SouthAfrica/CERI-KRISP-K032660/2021	EPI_ISL_7358081	29/11/2021	Africa	South Africa
hCoV-19/England/MILK-2CB12CA/2021	EPI_ISL_7353856	30/11/2021	Europe	United Kingdom
hCoV-19/SouthAfrica/CERI-KRISP-K032657/2021	EPI_ISL_7358080	29/11/2021	Africa	South Africa
hCoV-19/SouthAfrica/CERI-KRISP-K032680/2021	EPI_ISL_7358071	29/11/2021	Africa	South Africa
hCoV-19/England/MILK-2D0FC64/2021	EPI_ISL_7381881	02/12/2021	Europe	United Kingdom
hCoV-19/England/ALDP-2CF6BDD/2021	EPI_ISL_7382609	01/12/2021	Europe	United Kingdom
hCoV-19/SouthAfrica/CERI-KRISP-K032665/2021	EPI_ISL_7358078	29/11/2021	Africa	South Africa
hCoV-19/SouthAfrica/CERI-KRISP-K032654/2021	EPI_ISL_7358076	29/11/2021	Africa	South Africa
hCoV-19/SouthAfrica/CERI-KRISP-K032640/2021	EPI_ISL_7358075	30/11/2021	Africa	South Africa
hCoV-19/England/MILK-2CB9C97/2021	EPI_ISL_7355123	01/12/2021	Europe	United Kingdom
hCoV-19/SouthAfrica/CERI-KRISP-K032624/2021	EPI_ISL_7358093	28/11/2021	Africa	South Africa
hCoV-19/England/MILK-2CBA57D/2021	EPI_ISL_7355006	29/11/2021	Europe	United Kingdom
hCoV-19/England/MILK-2CAFFE6/2021	EPI_ISL_7353981	29/11/2021	Europe	United Kingdom
hCoV-19/Switzerland/BS-ETHZ-34951539/2021	EPI_ISL_7371749	24/11/2021	Europe	Switzerland
hCoV-19/SouthAfrica/CERI-KRISP-K032794/2021	EPI_ISL_7381221	30/11/2021	Africa	South Africa
hCoV-19/England/MILK-2CE18FC/2021	EPI_ISL_7383740	02/12/2021	Europe	United Kingdom
hCoV-19/England/ALDP-2CF76EA/2021	EPI_ISL_7383321	01/12/2021	Europe	United Kingdom
hCoV-19/USA/IL-RIPHL_10806_G/2021	EPI_ISL_7366154	01/12/2021	North America	USA
hCoV-19/SouthAfrica/CERI-KRISP-K032669/2021	EPI_ISL_7358090	29/11/2021	Africa	South Africa
hCoV-19/SouthAfrica/CERI-KRISP-K032793/2021	EPI_ISL_7381220	30/11/2021	Africa	South Africa
hCoV-19/England/MILK-2CACB4F/2021	EPI_ISL_7353795	29/11/2021	Europe	United Kingdom
hCoV-19/England/MILK-2CE1908/2021	EPI_ISL_7383852	02/12/2021	Europe	United Kingdom
hCoV-19/SouthAfrica/CERI-KRISP-K032787/2021	EPI_ISL_7381214	01/12/2021	Africa	South Africa
hCoV-19/SouthAfrica/CERI-KRISP-K032781/2021	EPI_ISL_7381211	01/12/2021	Africa	South Africa
hCoV-19/England/MILK-2CAB09C/2021	EPI_ISL_7353443	30/11/2021	Europe	United Kingdom
hCoV-19/England/ALDP-2CB4AFC/2021	EPI_ISL_7351936	01/12/2021	Europe	United Kingdom
hCoV-19/Sweden/01_SE100_21CS107084/2021	EPI_ISL_7381109	03/12/2021	Europe	Sweden
hCoV-19/SouthAfrica/CERI-KRISP-K032775/2021	EPI_ISL_7381209	30/11/2021	Africa	South Africa
hCoV-19/SouthAfrica/CERI-KRISP-K032772/2021	EPI_ISL_7381208	02/12/2021	Africa	South Africa
hCoV-19/England/MILK-2D09DEF/2021	EPI_ISL_7382200	02/12/2021	Europe	United Kingdom
hCoV-19/SouthAfrica/CERI-KRISP-K032739/2021	EPI_ISL_7381205	30/11/2021	Africa	South Africa
hCoV-19/SouthAfrica/CERI-KRISP-K032741/2021	EPI_ISL_7381207	26/11/2021	Africa	South Africa
hCoV-19/Scotland/QEUH-2CB2681/2021	EPI_ISL_7352907	29/11/2021	Europe	United Kingdom
hCoV-19/SouthAfrica/CERI-KRISP-K032732/2021	EPI_ISL_7381203	30/11/2021	Africa	South Africa
hCoV-19/England/MILK-2CE1A23/2021	EPI_ISL_7383683	02/12/2021	Europe	United Kingdom
hCoV-19/England/MILK-2CE1865/2021	EPI_ISL_7383685	02/12/2021	Europe	United Kingdom
hCoV-19/Scotland/QEUH-2CB29E2/2021	EPI_ISL_7353351	29/11/2021	Europe	United Kingdom
hCoV-19/Scotland/QEUH-2CBC48D/2021	EPI_ISL_7356061	01/12/2021	Europe	United Kingdom
hCoV-19/USA/WI-MHDL-2021120169/2021	EPI_ISL_7364700	03/12/2021	North America	USA
hCoV-19/Canada/BC-BCCDC-263869/2021	EPI_ISL_7370472	26/11/2021	North America	Canada
hCoV-19/England/ALDP-2CBABE4/2021	EPI_ISL_7351048	01/12/2021	Europe	United Kingdom
hCoV-19/USA/CT-CDCBI-CRSP_YCFVNWZ7JV64UR6T/2021	EPI_ISL_7542815	30/11/2021	North America	USA
hCoV-19/USA/MA-CDCBI-CRSP_AT4FDTEHAU73EIE5/2021	EPI_ISL_7543162	30/11/2021	North America	USA
hCoV-19/USA/MA-CDCBI-CRSP_HLH3UIXEGHYEO7KR/2021	EPI_ISL_7543543	30/11/2021	North America	USA
hCoV-19/USA/MA-CDCBI-CRSP_INFE47KV57ZUSYR6/2021	EPI_ISL_7543579	30/11/2021	North America	USA
hCoV-19/SouthAfrica/NHLS-UCT-GP-N021/2021	EPI_ISL_7543726	25/11/2021	Africa	South Africa
hCoV-19/SouthAfrica/NHLS-UCT-GS-AF25/2021	EPI_ISL_7543747	19/11/2021	Africa	South Africa
hCoV-19/SouthAfrica/NHLS-UCT-GS-AF41/2021	EPI_ISL_7543837	25/11/2021	Africa	South Africa
hCoV-19/SouthAfrica/NHLS-UCT-LA-Z743/2021	EPI_ISL_7543847	21/11/2021	Africa	South Africa
hCoV-19/SouthAfrica/NHLS-UCT-GP-N024/2021	EPI_ISL_7543863	26/11/2021	Africa	South Africa
hCoV-19/SouthAfrica/NHLS-UCT-GS-AF21/2021	EPI_ISL_7543874	25/11/2021	Africa	South Africa
hCoV-19/SouthAfrica/NHLS-UCT-GS-AF36/2021	EPI_ISL_7543885	23/11/2021	Africa	South Africa
hCoV-19/SouthAfrica/NHLS-UCT-LA-Z742/2021	EPI_ISL_7543913	23/11/2021	Africa	South Africa
hCoV-19/SouthAfrica/NHLS-UCT-LA-Z741/2021	EPI_ISL_7543935	23/11/2021	Africa	South Africa
hCoV-19/SouthAfrica/NHLS-UCT-LA-Z738/2021	EPI_ISL_7543949	23/11/2021	Africa	South Africa
hCoV-19/SouthAfrica/NHLS-UCT-LA-Z744/2021	EPI_ISL_7543960	22/11/2021	Africa	South Africa
hCoV-19/SouthAfrica/NHLS-UCT-GS-AF43/2021	EPI_ISL_7544013	26/11/2021	Africa	South Africa
hCoV-19/SouthAfrica/NHLS-UCT-GS-AF19/2021	EPI_ISL_7544059	23/11/2021	Africa	South Africa
hCoV-19/SouthAfrica/NHLS-UCT-GS-AF30/2021	EPI_ISL_7544121	22/11/2021	Africa	South Africa
hCoV-19/SouthAfrica/NHLS-UCT-GP-N025/2021	EPI_ISL_7544135	26/11/2021	Africa	South Africa
hCoV-19/SouthAfrica/NHLS-UCT-GS-AF23/2021	EPI_ISL_7544158	26/11/2021	Africa	South Africa
hCoV-19/SouthAfrica/NHLS-UCT-GS-AF20/2021	EPI_ISL_7544262	24/11/2021	Africa	South Africa
hCoV-19/SouthAfrica/NHLS-UCT-GS-AF35/2021	EPI_ISL_7544319	23/11/2021	Africa	South Africa
hCoV-19/SouthAfrica/NHLS-UCT-GS-AF40/2021	EPI_ISL_7544331	25/11/2021	Africa	South Africa
hCoV-19/SouthAfrica/NHLS-UCT-GS-AF31/2021	EPI_ISL_7544369	22/11/2021	Africa	South Africa
hCoV-19/SouthAfrica/NHLS-UCT-GP-N015/2021	EPI_ISL_7544379	25/11/2021	Africa	South Africa
hCoV-19/USA/MA-CDCBI-CRSP_VSVN3PGHIESJSESE/2021	EPI_ISL_7544427	30/11/2021	North America	USA
hCoV-19/SouthAfrica/NHLS-UCT-GP-N010/2021	EPI_ISL_7544430	24/11/2021	Africa	South Africa
hCoV-19/SouthAfrica/NHLS-UCT-GS-AF38/2021	EPI_ISL_7544441	25/11/2021	Africa	South Africa
hCoV-19/SouthAfrica/NHLS-UCT-GS-AF45/2021	EPI_ISL_7544456	26/11/2021	Africa	South Africa
hCoV-19/SouthAfrica/NHLS-UCT-GP-N027/2021	EPI_ISL_7544466	26/11/2021	Africa	South Africa
hCoV-19/SouthAfrica/NHLS-UCT-GP-N011/2021	EPI_ISL_7544479	24/11/2021	Africa	South Africa
hCoV-19/SouthAfrica/NHLS-UCT-GS-AF29/2021	EPI_ISL_7544494	22/11/2021	Africa	South Africa
hCoV-19/SouthAfrica/NHLS-UCT-LA-Z749/2021	EPI_ISL_7544508	24/11/2021	Africa	South Africa
hCoV-19/USA/RI-CDCBI-CRSP_RPIQYG457SBJCXRN/2021	EPI_ISL_7544520	30/11/2021	North America	USA
hCoV-19/SouthAfrica/NHLS-UCT-GP-N008/2021	EPI_ISL_7544573	23/11/2021	Africa	South Africa
hCoV-19/SouthAfrica/NHLS-UCT-GS-AF42/2021	EPI_ISL_7544584	26/11/2021	Africa	South Africa
hCoV-19/SouthAfrica/NHLS-UCT-LA-Z739/2021	EPI_ISL_7544601	23/11/2021	Africa	South Africa
hCoV-19/SouthAfrica/NHLS-UCT-GP-N012/2021	EPI_ISL_7544613	24/11/2021	Africa	South Africa
hCoV-19/SouthAfrica/NHLS-UCT-GP-N013/2021	EPI_ISL_7544642	24/11/2021	Africa	South Africa
hCoV-19/SouthAfrica/NHLS-UCT-GS-AF22/2021	EPI_ISL_7544652	26/11/2021	Africa	South Africa
hCoV-19/SouthAfrica/NHLS-UCT-LA-Z748/2021	EPI_ISL_7544676	24/11/2021	Africa	South Africa
hCoV-19/SouthAfrica/NHLS-UCT-GS-AF39/2021	EPI_ISL_7544692	25/11/2021	Africa	South Africa
hCoV-19/SouthAfrica/NHLS-UCT-LA-Z746/2021	EPI_ISL_7544705	24/11/2021	Africa	South Africa
hCoV-19/SouthAfrica/NHLS-UCT-GS-AF37/2021	EPI_ISL_7544715	23/11/2021	Africa	South Africa
hCoV-19/SouthAfrica/NHLS-UCT-GS-AF33/2021	EPI_ISL_7544730	23/11/2021	Africa	South Africa
hCoV-19/SouthAfrica/NHLS-UCT-GP-N026/2021	EPI_ISL_7544739	26/11/2021	Africa	South Africa
hCoV-19/SouthAfrica/Tygerberg_3153/2021	EPI_ISL_7544906	30/11/2021	Africa	South Africa
hCoV-19/SouthAfrica/Tygerberg_3154/2021	EPI_ISL_7544907	30/11/2021	Africa	South Africa
hCoV-19/SouthAfrica/Tygerberg_3161/2021	EPI_ISL_7544908	01/12/2021	Africa	South Africa
hCoV-19/SouthAfrica/Tygerberg_3185/2021	EPI_ISL_7544913	01/12/2021	Africa	South Africa
hCoV-19/SouthAfrica/Tygerberg_3169/2021	EPI_ISL_7544909	01/12/2021	Africa	South Africa
hCoV-19/SouthAfrica/Tygerberg_3170/2021	EPI_ISL_7544910	30/11/2021	Africa	South Africa
hCoV-19/SouthAfrica/Tygerberg_3177/2021	EPI_ISL_7544911	01/12/2021	Africa	South Africa
hCoV-19/SouthAfrica/Tygerberg_3178/2021	EPI_ISL_7544912	29/11/2021	Africa	South Africa
hCoV-19/Switzerland/ZH-UZH-IMV-3ba57f48/2021	EPI_ISL_7544865	28/11/2021	Europe	Switzerland
hCoV-19/Switzerland/ZH-UZH-IMV-3ba58007/2021	EPI_ISL_7544861	01/12/2021	Europe	Switzerland
hCoV-19/Switzerland/ZH-UZH-IMV-3ba57ce7/2021	EPI_ISL_7544872	04/12/2021	Europe	Switzerland
hCoV-19/Canada/ON-PHL-21-42543/2021	EPI_ISL_7464494	29/11/2021	North America	Canada
hCoV-19/Canada/ON-PHL-21-42542/2021	EPI_ISL_7464493	29/11/2021	North America	Canada
hCoV-19/USA/WA-PHL-007532/2021	EPI_ISL_7503508	01/12/2021	North America	USA
hCoV-19/USA/WA-PHL-007603/2021	EPI_ISL_7503509	27/11/2021	North America	USA
hCoV-19/Denmark/DCGC-255821/2021	EPI_ISL_7519931	03/12/2021	Europe	Denmark
hCoV-19/England/MILK-2D2C1EA/2021	EPI_ISL_7533126	04/12/2021	Europe	United Kingdom
hCoV-19/Denmark/DCGC-258888/2021	EPI_ISL_7533005	04/12/2021	Europe	Denmark
hCoV-19/England/MILK-2D2CE89/2021	EPI_ISL_7532667	03/12/2021	Europe	United Kingdom
hCoV-19/England/MILK-2D2AC90/2021	EPI_ISL_7532636	03/12/2021	Europe	United Kingdom
hCoV-19/England/MILK-2D2CD5F/2021	EPI_ISL_7532487	04/12/2021	Europe	United Kingdom
hCoV-19/Denmark/DCGC-258723/2021	EPI_ISL_7532391	03/12/2021	Europe	Denmark
hCoV-19/Denmark/DCGC-258707/2021	EPI_ISL_7532336	01/12/2021	Europe	Denmark
hCoV-19/Scotland/QEUH-2D1D10A/2021	EPI_ISL_7532295	02/12/2021	Europe	United Kingdom
hCoV-19/Scotland/QEUH-2D1DF4C/2021	EPI_ISL_7531322	02/12/2021	Europe	United Kingdom
hCoV-19/Scotland/QEUH-2D1CE8C/2021	EPI_ISL_7531228	02/12/2021	Europe	United Kingdom
hCoV-19/Scotland/QEUH-2D1D96C/2021	EPI_ISL_7531008	02/12/2021	Europe	United Kingdom
hCoV-19/England/MILK-2CFF530/2021	EPI_ISL_7530610	03/12/2021	Europe	United Kingdom
hCoV-19/Denmark/DCGC-258269/2021	EPI_ISL_7530609	04/12/2021	Europe	Denmark
hCoV-19/England/MILK-2D0582E/2021	EPI_ISL_7530290	03/12/2021	Europe	United Kingdom
hCoV-19/England/MILK-2CFEEAF/2021	EPI_ISL_7530274	03/12/2021	Europe	United Kingdom
hCoV-19/England/MILK-2CFEC96/2021	EPI_ISL_7530158	03/12/2021	Europe	United Kingdom
hCoV-19/England/MILK-2CFEF7F/2021	EPI_ISL_7530006	03/12/2021	Europe	United Kingdom
hCoV-19/Denmark/DCGC-258012/2021	EPI_ISL_7529817	04/12/2021	Europe	Denmark
hCoV-19/England/MILK-2CFEDDF/2021	EPI_ISL_7529754	03/12/2021	Europe	United Kingdom
hCoV-19/England/MILK-2CFED93/2021	EPI_ISL_7529749	03/12/2021	Europe	United Kingdom
hCoV-19/England/MILK-2CFF1E1/2021	EPI_ISL_7529714	03/12/2021	Europe	United Kingdom
hCoV-19/England/MILK-2CFDE46/2021	EPI_ISL_7529705	03/12/2021	Europe	United Kingdom
hCoV-19/England/MILK-2CFF460/2021	EPI_ISL_7529568	03/12/2021	Europe	United Kingdom
hCoV-19/England/MILK-2CFF03F/2021	EPI_ISL_7529479	03/12/2021	Europe	United Kingdom
hCoV-19/England/MILK-2CFDD76/2021	EPI_ISL_7529344	03/12/2021	Europe	United Kingdom
hCoV-19/Denmark/DCGC-257809/2021	EPI_ISL_7529040	04/12/2021	Europe	Denmark
hCoV-19/England/MILK-2D34783/2021	EPI_ISL_7528999	04/12/2021	Europe	United Kingdom
hCoV-19/Denmark/DCGC-257731/2021	EPI_ISL_7528707	02/12/2021	Europe	Denmark
hCoV-19/England/MILK-2D34695/2021	EPI_ISL_7528699	04/12/2021	Europe	United Kingdom
hCoV-19/England/MILK-2D37322/2021	EPI_ISL_7528569	03/12/2021	Europe	United Kingdom
hCoV-19/England/MILK-2D36C91/2021	EPI_ISL_7528477	03/12/2021	Europe	United Kingdom
hCoV-19/England/MILK-2D34756/2021	EPI_ISL_7528184	04/12/2021	Europe	United Kingdom
hCoV-19/Denmark/DCGC-257355/2021	EPI_ISL_7527590	03/12/2021	Europe	Denmark
hCoV-19/England/MILK-2D24865/2021	EPI_ISL_7527452	04/12/2021	Europe	United Kingdom
hCoV-19/England/MILK-2D26DBF/2021	EPI_ISL_7527381	04/12/2021	Europe	United Kingdom
hCoV-19/England/MILK-2D248A1/2021	EPI_ISL_7527348	04/12/2021	Europe	United Kingdom
hCoV-19/England/MILK-2D27000/2021	EPI_ISL_7527298	04/12/2021	Europe	United Kingdom
hCoV-19/England/MILK-2D256E2/2021	EPI_ISL_7527283	03/12/2021	Europe	United Kingdom
hCoV-19/England/MILK-2D276C2/2021	EPI_ISL_7527267	04/12/2021	Europe	United Kingdom
hCoV-19/England/MILK-2D255D6/2021	EPI_ISL_7527101	04/12/2021	Europe	United Kingdom
hCoV-19/England/MILK-2D249CC/2021	EPI_ISL_7527046	04/12/2021	Europe	United Kingdom
hCoV-19/England/MILK-2D249F9/2021	EPI_ISL_7526997	04/12/2021	Europe	United Kingdom
hCoV-19/England/MILK-2D24A8D/2021	EPI_ISL_7526985	04/12/2021	Europe	United Kingdom
hCoV-19/England/MILK-2D24A6F/2021	EPI_ISL_7526961	04/12/2021	Europe	United Kingdom
hCoV-19/England/MILK-2D24A9C/2021	EPI_ISL_7526878	04/12/2021	Europe	United Kingdom
hCoV-19/England/MILK-2D24980/2021	EPI_ISL_7526841	04/12/2021	Europe	United Kingdom
hCoV-19/England/MILK-2D24A7E/2021	EPI_ISL_7526823	04/12/2021	Europe	United Kingdom
hCoV-19/England/MILK-2D24AAB/2021	EPI_ISL_7526806	04/12/2021	Europe	United Kingdom
hCoV-19/England/MILK-2D2562E/2021	EPI_ISL_7526796	04/12/2021	Europe	United Kingdom
hCoV-19/England/MILK-2D24B02/2021	EPI_ISL_7526766	04/12/2021	Europe	United Kingdom
hCoV-19/England/MILK-2D248ED/2021	EPI_ISL_7526690	04/12/2021	Europe	United Kingdom
hCoV-19/England/MILK-2D24926/2021	EPI_ISL_7526672	04/12/2021	Europe	United Kingdom
hCoV-19/England/MILK-2D248CF/2021	EPI_ISL_7526665	04/12/2021	Europe	United Kingdom
hCoV-19/England/MILK-2D24E18/2021	EPI_ISL_7526609	04/12/2021	Europe	United Kingdom
hCoV-19/England/MILK-2D26DA0/2021	EPI_ISL_7526604	04/12/2021	Europe	United Kingdom
hCoV-19/England/MILK-2D26F13/2021	EPI_ISL_7526597	04/12/2021	Europe	United Kingdom
hCoV-19/England/MILK-2D24A32/2021	EPI_ISL_7526592	04/12/2021	Europe	United Kingdom
hCoV-19/England/MILK-2D256B5/2021	EPI_ISL_7526583	04/12/2021	Europe	United Kingdom
hCoV-19/England/MILK-2D24D93/2021	EPI_ISL_7526571	04/12/2021	Europe	United Kingdom
hCoV-19/England/MILK-2D249BD/2021	EPI_ISL_7526476	04/12/2021	Europe	United Kingdom
hCoV-19/England/MILK-2D25521/2021	EPI_ISL_7526472	03/12/2021	Europe	United Kingdom
hCoV-19/England/MILK-2D26DEC/2021	EPI_ISL_7526426	03/12/2021	Europe	United Kingdom
hCoV-19/England/MILK-2D24C2D/2021	EPI_ISL_7526379	04/12/2021	Europe	United Kingdom
hCoV-19/England/MILK-2D26EF8/2021	EPI_ISL_7526372	04/12/2021	Europe	United Kingdom
hCoV-19/England/MILK-2D2554F/2021	EPI_ISL_7526276	04/12/2021	Europe	United Kingdom
hCoV-19/England/MILK-2D2712B/2021	EPI_ISL_7526231	04/12/2021	Europe	United Kingdom
hCoV-19/Denmark/DCGC-257026/2021	EPI_ISL_7526218	02/12/2021	Europe	Denmark
hCoV-19/England/MILK-2D26CA3/2021	EPI_ISL_7526214	04/12/2021	Europe	United Kingdom
hCoV-19/England/MILK-2D24AC9/2021	EPI_ISL_7526186	03/12/2021	Europe	United Kingdom
hCoV-19/Denmark/DCGC-256968/2021	EPI_ISL_7525859	01/12/2021	Europe	Denmark
hCoV-19/England/MILK-2D2A313/2021	EPI_ISL_7525422	04/12/2021	Europe	United Kingdom
hCoV-19/England/MILK-2D2A182/2021	EPI_ISL_7524864	04/12/2021	Europe	United Kingdom
hCoV-19/Scotland/MILK-2D2A067/2021	EPI_ISL_7524106	04/12/2021	Europe	United Kingdom
hCoV-19/Denmark/DCGC-256585/2021	EPI_ISL_7523657	03/12/2021	Europe	Denmark
hCoV-19/England/MILK-2D2A2DA/2021	EPI_ISL_7523595	04/12/2021	Europe	United Kingdom
hCoV-19/England/MILK-2D2A225/2021	EPI_ISL_7523364	04/12/2021	Europe	United Kingdom
hCoV-19/England/MILK-2D2A10A/2021	EPI_ISL_7523203	04/12/2021	Europe	United Kingdom
hCoV-19/England/MILK-2D293D8/2021	EPI_ISL_7523110	03/12/2021	Europe	United Kingdom
hCoV-19/Scotland/QEUH-2D3449B/2021	EPI_ISL_7522673	03/12/2021	Europe	United Kingdom
hCoV-19/Scotland/QEUH-2D34273/2021	EPI_ISL_7522619	03/12/2021	Europe	United Kingdom
hCoV-19/England/MILK-2D33511/2021	EPI_ISL_7522461	04/12/2021	Europe	United Kingdom
hCoV-19/England/MILK-2D33414/2021	EPI_ISL_7522351	04/12/2021	Europe	United Kingdom
hCoV-19/England/LSPA-2D19F04/2021	EPI_ISL_7519924	29/11/2021	Europe	United Kingdom
hCoV-19/Scotland/QEUH-2D33F22/2021	EPI_ISL_7521048	03/12/2021	Europe	United Kingdom
hCoV-19/England/MILK-2D337EE/2021	EPI_ISL_7520998	04/12/2021	Europe	United Kingdom
hCoV-19/Denmark/DCGC-256070/2021	EPI_ISL_7520819	03/12/2021	Europe	Denmark
hCoV-19/Denmark/DCGC-256022/2021	EPI_ISL_7520649	04/12/2021	Europe	Denmark
hCoV-19/Denmark/DCGC-255992/2021	EPI_ISL_7520543	02/12/2021	Europe	Denmark
hCoV-19/Scotland/QEUH-2D33FF5/2021	EPI_ISL_7520531	03/12/2021	Europe	United Kingdom
hCoV-19/England/BRBR-2D353F7/2021	EPI_ISL_7520500	03/12/2021	Europe	United Kingdom
hCoV-19/England/MILK-2D13070/2021	EPI_ISL_7520362	02/12/2021	Europe	United Kingdom
hCoV-19/England/MILK-2D132D4/2021	EPI_ISL_7520334	02/12/2021	Europe	United Kingdom
hCoV-19/Denmark/DCGC-255902/2021	EPI_ISL_7520214	04/12/2021	Europe	Denmark
hCoV-19/England/MILK-2D15DC2/2021	EPI_ISL_7520174	02/12/2021	Europe	United Kingdom
hCoV-19/Scotland/QEUH-2D1AE15/2021	EPI_ISL_7519628	02/12/2021	Europe	United Kingdom
hCoV-19/England/MILK-2D16031/2021	EPI_ISL_7519115	03/12/2021	Europe	United Kingdom
hCoV-19/Denmark/DCGC-255516/2021	EPI_ISL_7518795	02/12/2021	Europe	Denmark
hCoV-19/Scotland/QEUH-2D1939F/2021	EPI_ISL_7518683	02/12/2021	Europe	United Kingdom
hCoV-19/Denmark/DCGC-255313/2021	EPI_ISL_7518103	01/12/2021	Europe	Denmark
hCoV-19/Denmark/DCGC-255201/2021	EPI_ISL_7517646	04/12/2021	Europe	Denmark
hCoV-19/Denmark/DCGC-255154/2021	EPI_ISL_7517471	04/12/2021	Europe	Denmark
hCoV-19/Scotland/QEUH-2D18275/2021	EPI_ISL_7517216	02/12/2021	Europe	United Kingdom
hCoV-19/Scotland/QEUH-2D19292/2021	EPI_ISL_7517101	02/12/2021	Europe	United Kingdom
hCoV-19/England/QEUH-2D1863D/2021	EPI_ISL_7517098	02/12/2021	Europe	United Kingdom
hCoV-19/England/MILK-2D22EFC/2021	EPI_ISL_7517004	04/12/2021	Europe	United Kingdom
hCoV-19/England/ALDP-2D21EC0/2021	EPI_ISL_7516761	30/11/2021	Europe	United Kingdom
hCoV-19/England/MILK-2D1FD6E/2021	EPI_ISL_7516148	03/12/2021	Europe	United Kingdom
hCoV-19/Denmark/DCGC-254742/2021	EPI_ISL_7516043	01/12/2021	Europe	Denmark
hCoV-19/England/MILK-2D22B5F/2021	EPI_ISL_7515973	04/12/2021	Europe	United Kingdom
hCoV-19/England/ALDP-2D20368/2021	EPI_ISL_7515719	28/11/2021	Europe	United Kingdom
hCoV-19/England/MILK-2D22DB3/2021	EPI_ISL_7515634	04/12/2021	Europe	United Kingdom
hCoV-19/England/MILK-2D22FF9/2021	EPI_ISL_7515566	04/12/2021	Europe	United Kingdom
hCoV-19/England/MILK-2D22E65/2021	EPI_ISL_7515519	04/12/2021	Europe	United Kingdom
hCoV-19/Denmark/DCGC-254575/2021	EPI_ISL_7515374	02/12/2021	Europe	Denmark
hCoV-19/England/ALDP-2D1E51C/2021	EPI_ISL_7515290	02/12/2021	Europe	United Kingdom
hCoV-19/England/ALDP-2D1F84F/2021	EPI_ISL_7515213	30/11/2021	Europe	United Kingdom
hCoV-19/England/ALDP-2D1E637/2021	EPI_ISL_7515212	03/12/2021	Europe	United Kingdom
hCoV-19/England/ALDP-2D1E761/2021	EPI_ISL_7515102	02/12/2021	Europe	United Kingdom
hCoV-19/England/ALDP-2D1E8E6/2021	EPI_ISL_7515071	03/12/2021	Europe	United Kingdom
hCoV-19/Denmark/DCGC-254479/2021	EPI_ISL_7515043	04/12/2021	Europe	Denmark
hCoV-19/Denmark/DCGC-254467/2021	EPI_ISL_7514991	01/12/2021	Europe	Denmark
hCoV-19/England/MILK-2D1EA4A/2021	EPI_ISL_7514854	03/12/2021	Europe	United Kingdom
hCoV-19/England/ALDP-2D1F28D/2021	EPI_ISL_7514804	04/12/2021	Europe	United Kingdom
hCoV-19/England/ALDP-2D1E7AD/2021	EPI_ISL_7514364	02/12/2021	Europe	United Kingdom
hCoV-19/Denmark/DCGC-254231/2021	EPI_ISL_7514034	01/12/2021	Europe	Denmark
hCoV-19/England/MILK-2D44EF4/2021	EPI_ISL_7513234	04/12/2021	Europe	United Kingdom
hCoV-19/England/MILK-2D45190/2021	EPI_ISL_7513131	04/12/2021	Europe	United Kingdom
hCoV-19/England/MILK-2CCFA58/2021	EPI_ISL_7512707	01/12/2021	Europe	United Kingdom
hCoV-19/England/MILK-2CCFCF8/2021	EPI_ISL_7512549	29/11/2021	Europe	United Kingdom
hCoV-19/England/MILK-2CD1288/2021	EPI_ISL_7512475	01/12/2021	Europe	United Kingdom
hCoV-19/England/BRBR-2D39F4A/2021	EPI_ISL_7512448	03/12/2021	Europe	United Kingdom
hCoV-19/England/BRBR-2D39D6E/2021	EPI_ISL_7512444	03/12/2021	Europe	United Kingdom
hCoV-19/England/BRBR-2D39CE9/2021	EPI_ISL_7512438	01/12/2021	Europe	United Kingdom
hCoV-19/England/BRBR-2D39D7D/2021	EPI_ISL_7512410	03/12/2021	Europe	United Kingdom
hCoV-19/England/BRBR-2D39F2C/2021	EPI_ISL_7512381	02/12/2021	Europe	United Kingdom
hCoV-19/England/BRBR-2D39DF5/2021	EPI_ISL_7512378	02/12/2021	Europe	United Kingdom
hCoV-19/England/BRBR-2D39E5C/2021	EPI_ISL_7512373	03/12/2021	Europe	United Kingdom
hCoV-19/England/BRBR-2D39F3B/2021	EPI_ISL_7512352	03/12/2021	Europe	United Kingdom
hCoV-19/England/MILK-2D39690/2021	EPI_ISL_7512321	04/12/2021	Europe	United Kingdom
hCoV-19/England/MILK-2D3937B/2021	EPI_ISL_7512302	03/12/2021	Europe	United Kingdom
hCoV-19/England/MILK-2D3AFB2/2021	EPI_ISL_7512284	04/12/2021	Europe	United Kingdom
hCoV-19/England/MILK-2D3B40D/2021	EPI_ISL_7512279	04/12/2021	Europe	United Kingdom
hCoV-19/England/MILK-2D39618/2021	EPI_ISL_7512265	04/12/2021	Europe	United Kingdom
hCoV-19/England/MILK-2D393A8/2021	EPI_ISL_7512175	04/12/2021	Europe	United Kingdom
hCoV-19/England/MILK-2D38F87/2021	EPI_ISL_7512155	03/12/2021	Europe	United Kingdom
hCoV-19/England/MILK-2D3AD7C/2021	EPI_ISL_7512119	04/12/2021	Europe	United Kingdom
hCoV-19/England/MILK-2D39047/2021	EPI_ISL_7512077	03/12/2021	Europe	United Kingdom
hCoV-19/England/MILK-2D3B0BE/2021	EPI_ISL_7512058	04/12/2021	Europe	United Kingdom
hCoV-19/England/MILK-2D3B1D9/2021	EPI_ISL_7512047	04/12/2021	Europe	United Kingdom
hCoV-19/England/MILK-2D393B7/2021	EPI_ISL_7512017	02/12/2021	Europe	United Kingdom
hCoV-19/England/MILK-2D394D2/2021	EPI_ISL_7511995	04/12/2021	Europe	United Kingdom
hCoV-19/Scotland/QEUH-2D3B5FB/2021	EPI_ISL_7511986	03/12/2021	Europe	United Kingdom
hCoV-19/Scotland/QEUH-2D310D6/2021	EPI_ISL_7511896	04/12/2021	Europe	United Kingdom
hCoV-19/Scotland/QEUH-2D3B82F/2021	EPI_ISL_7511832	03/12/2021	Europe	United Kingdom
hCoV-19/Scotland/QEUH-2D312D0/2021	EPI_ISL_7511820	04/12/2021	Europe	United Kingdom
hCoV-19/England/ALDP-2D2805A/2021	EPI_ISL_7511780	01/12/2021	Europe	United Kingdom
hCoV-19/Scotland/QEUH-2D3B78C/2021	EPI_ISL_7511702	03/12/2021	Europe	United Kingdom
hCoV-19/Scotland/QEUH-2D3B661/2021	EPI_ISL_7511677	03/12/2021	Europe	United Kingdom
hCoV-19/Scotland/QEUH-2D3158C/2021	EPI_ISL_7511662	04/12/2021	Europe	United Kingdom
hCoV-19/Scotland/QEUH-2D31285/2021	EPI_ISL_7511587	04/12/2021	Europe	United Kingdom
hCoV-19/Scotland/QEUH-2D36350/2021	EPI_ISL_7511455	03/12/2021	Europe	United Kingdom
hCoV-19/Scotland/QEUH-2D3643F/2021	EPI_ISL_7511305	03/12/2021	Europe	United Kingdom
hCoV-19/Scotland/QEUH-2D40A9A/2021	EPI_ISL_7511233	04/12/2021	Europe	United Kingdom
hCoV-19/Scotland/QEUH-2D40502/2021	EPI_ISL_7511154	04/12/2021	Europe	United Kingdom
hCoV-19/England/QEUH-2D40669/2021	EPI_ISL_7511143	03/12/2021	Europe	United Kingdom
hCoV-19/Scotland/QEUH-2D41167/2021	EPI_ISL_7510978	02/12/2021	Europe	United Kingdom
hCoV-19/Scotland/QEUH-2D4098E/2021	EPI_ISL_7510928	04/12/2021	Europe	United Kingdom
hCoV-19/Scotland/QEUH-2D4014A/2021	EPI_ISL_7510922	04/12/2021	Europe	United Kingdom
hCoV-19/Scotland/QEUH-2D4056C/2021	EPI_ISL_7510886	03/12/2021	Europe	United Kingdom
hCoV-19/Scotland/QEUH-2D412EC/2021	EPI_ISL_7510800	02/12/2021	Europe	United Kingdom
hCoV-19/Scotland/QEUH-2D40D37/2021	EPI_ISL_7510572	02/12/2021	Europe	United Kingdom
hCoV-19/Scotland/QEUH-2D40F6E/2021	EPI_ISL_7510550	02/12/2021	Europe	United Kingdom
hCoV-19/Scotland/QEUH-2D40CEF/2021	EPI_ISL_7510491	02/12/2021	Europe	United Kingdom
hCoV-19/Scotland/QEUH-2D40AC7/2021	EPI_ISL_7510398	04/12/2021	Europe	United Kingdom
hCoV-19/Scotland/EDB31422/2021	EPI_ISL_7509030	27/11/2021	Europe	United Kingdom
hCoV-19/Scotland/EDB31421/2021	EPI_ISL_7509025	27/11/2021	Europe	United Kingdom
hCoV-19/Scotland/EDB31420/2021	EPI_ISL_7509019	27/11/2021	Europe	United Kingdom
hCoV-19/Scotland/EDB31419/2021	EPI_ISL_7509012	27/11/2021	Europe	United Kingdom
hCoV-19/Switzerland/TG-Risch-21C0602313/2021	EPI_ISL_7506490	01/12/2021	Europe	Switzerland
hCoV-19/Switzerland/BE-Risch-21C0502134/2021	EPI_ISL_7506422	30/11/2021	Europe	Switzerland
hCoV-19/Liechtenstein/FL-Risch-21C0502136/2021	EPI_ISL_7506397	02/12/2021	Europe	Liechtenstein
hCoV-19/USA/UT-UPHL-211209180135/2021	EPI_ISL_7503247	29/11/2021	North America	USA
hCoV-19/England/ALDP-2C42F7C/2021	EPI_ISL_7492231	27/11/2021	Europe	United Kingdom
hCoV-19/England/ALDP-2C42F21/2021	EPI_ISL_7492192	27/11/2021	Europe	United Kingdom
hCoV-19/England/ALDP-2CF8810/2021	EPI_ISL_7491475	01/12/2021	Europe	United Kingdom
hCoV-19/England/ALDP-2CF2175/2021	EPI_ISL_7491455	02/12/2021	Europe	United Kingdom
hCoV-19/England/ALDP-2CF0A6D/2021	EPI_ISL_7491433	02/12/2021	Europe	United Kingdom
hCoV-19/England/MILK-2D02724/2021	EPI_ISL_7490957	03/12/2021	Europe	United Kingdom
hCoV-19/England/MILK-2D0286D/2021	EPI_ISL_7490883	03/12/2021	Europe	United Kingdom
hCoV-19/England/MILK-2D0A874/2021	EPI_ISL_7490584	02/12/2021	Europe	United Kingdom
hCoV-19/England/MILK-2D08849/2021	EPI_ISL_7490487	02/12/2021	Europe	United Kingdom
hCoV-19/England/MILK-2CF9958/2021	EPI_ISL_7490259	03/12/2021	Europe	United Kingdom
hCoV-19/England/ALDP-2CFAB15/2021	EPI_ISL_7490160	02/12/2021	Europe	United Kingdom
hCoV-19/England/MILK-2D07A62/2021	EPI_ISL_7489980	02/12/2021	Europe	United Kingdom
hCoV-19/England/MILK-2CF9A64/2021	EPI_ISL_7489953	03/12/2021	Europe	United Kingdom
hCoV-19/England/MILK-2D05AFB/2021	EPI_ISL_7489819	03/12/2021	Europe	United Kingdom
hCoV-19/England/MILK-2D04E5A/2021	EPI_ISL_7489786	03/12/2021	Europe	United Kingdom
hCoV-19/England/MILK-2D04DB7/2021	EPI_ISL_7489446	03/12/2021	Europe	United Kingdom
hCoV-19/England/MILK-2D04CC9/2021	EPI_ISL_7489389	03/12/2021	Europe	United Kingdom
hCoV-19/England/MILK-2D04E1E/2021	EPI_ISL_7489326	03/12/2021	Europe	United Kingdom
hCoV-19/England/MILK-2D04EB4/2021	EPI_ISL_7489187	02/12/2021	Europe	United Kingdom
hCoV-19/England/MILK-2CF925D/2021	EPI_ISL_7488279	30/11/2021	Europe	United Kingdom
hCoV-19/England/MILK-2CF94A2/2021	EPI_ISL_7488200	02/12/2021	Europe	United Kingdom
hCoV-19/England/MILK-2CF9466/2021	EPI_ISL_7488141	02/12/2021	Europe	United Kingdom
hCoV-19/England/ALDP-2CF7D9A/2021	EPI_ISL_7488052	02/12/2021	Europe	United Kingdom
hCoV-19/England/MILK-2CFC08D/2021	EPI_ISL_7487954	02/12/2021	Europe	United Kingdom
hCoV-19/England/MILK-2CFA81E/2021	EPI_ISL_7487790	03/12/2021	Europe	United Kingdom
hCoV-19/England/BRBR-2CFF961/2021	EPI_ISL_7487692	03/12/2021	Europe	United Kingdom
hCoV-19/England/BRBR-2CFFC59/2021	EPI_ISL_7487665	03/12/2021	Europe	United Kingdom
hCoV-19/England/BRBR-2CFF6F1/2021	EPI_ISL_7487623	03/12/2021	Europe	United Kingdom
hCoV-19/England/BRBR-2CFF9F8/2021	EPI_ISL_7487524	02/12/2021	Europe	United Kingdom
hCoV-19/England/MILK-2D02CE9/2021	EPI_ISL_7487488	03/12/2021	Europe	United Kingdom
hCoV-19/England/MILK-2CFD66C/2021	EPI_ISL_7487426	02/12/2021	Europe	United Kingdom
hCoV-19/England/MILK-2D03055/2021	EPI_ISL_7486971	03/12/2021	Europe	United Kingdom
hCoV-19/England/BRBR-2CFF9DA/2021	EPI_ISL_7486923	03/12/2021	Europe	United Kingdom
hCoV-19/England/BRBR-2CFFA9B/2021	EPI_ISL_7486850	01/12/2021	Europe	United Kingdom
hCoV-19/England/MILK-2CFB2A6/2021	EPI_ISL_7486819	01/12/2021	Europe	United Kingdom
hCoV-19/England/BRBR-2D01CEA/2021	EPI_ISL_7486814	03/12/2021	Europe	United Kingdom
hCoV-19/England/BRBR-2D01CDB/2021	EPI_ISL_7486808	03/12/2021	Europe	United Kingdom
hCoV-19/England/BRBR-2D01EE4/2021	EPI_ISL_7486742	02/12/2021	Europe	United Kingdom
hCoV-19/England/BRBR-2D01E3F/2021	EPI_ISL_7486697	02/12/2021	Europe	United Kingdom
hCoV-19/England/MILK-2D0189B/2021	EPI_ISL_7486635	03/12/2021	Europe	United Kingdom
hCoV-19/England/MILK-2CFB060/2021	EPI_ISL_7486517	02/12/2021	Europe	United Kingdom
hCoV-19/England/MILK-2CFB5CB/2021	EPI_ISL_7486481	02/12/2021	Europe	United Kingdom
hCoV-19/England/BRBR-2D01C9F/2021	EPI_ISL_7486452	01/12/2021	Europe	United Kingdom
hCoV-19/England/MILK-2CFB4DD/2021	EPI_ISL_7486447	03/12/2021	Europe	United Kingdom
hCoV-19/England/MILK-2CFBA71/2021	EPI_ISL_7486373	03/12/2021	Europe	United Kingdom
hCoV-19/England/BRBR-2D01C17/2021	EPI_ISL_7486193	03/12/2021	Europe	United Kingdom
hCoV-19/England/MILK-2CFB604/2021	EPI_ISL_7486163	01/12/2021	Europe	United Kingdom
hCoV-19/England/MILK-2D017AD/2021	EPI_ISL_7486120	03/12/2021	Europe	United Kingdom
hCoV-19/England/BRBR-2D01AE0/2021	EPI_ISL_7486106	01/12/2021	Europe	United Kingdom
hCoV-19/England/MILK-2CFB1F4/2021	EPI_ISL_7486077	02/12/2021	Europe	United Kingdom
hCoV-19/England/BRBR-2D01DF6/2021	EPI_ISL_7485998	03/12/2021	Europe	United Kingdom
hCoV-19/England/MILK-2CFB58F/2021	EPI_ISL_7485918	02/12/2021	Europe	United Kingdom
hCoV-19/England/MILK-2CFB1D6/2021	EPI_ISL_7485899	02/12/2021	Europe	United Kingdom
hCoV-19/England/MILK-2D018B9/2021	EPI_ISL_7485890	03/12/2021	Europe	United Kingdom
hCoV-19/England/MILK-2CFB112/2021	EPI_ISL_7485880	02/12/2021	Europe	United Kingdom
hCoV-19/England/MILK-2D11810/2021	EPI_ISL_7485763	01/12/2021	Europe	United Kingdom
hCoV-19/England/MILK-2D0CE70/2021	EPI_ISL_7485734	02/12/2021	Europe	United Kingdom
hCoV-19/England/MILK-2D0CD46/2021	EPI_ISL_7485391	03/12/2021	Europe	United Kingdom
hCoV-19/England/MILK-2D0CE8F/2021	EPI_ISL_7485300	03/12/2021	Europe	United Kingdom
hCoV-19/England/LSPA-2CFFF6F/2021	EPI_ISL_7485193	01/12/2021	Europe	United Kingdom
hCoV-19/England/MILK-2D0CC0D/2021	EPI_ISL_7485159	03/12/2021	Europe	United Kingdom
hCoV-19/England/MILK-2D11ADE/2021	EPI_ISL_7485137	02/12/2021	Europe	United Kingdom
hCoV-19/England/MILK-2D0CD19/2021	EPI_ISL_7484936	03/12/2021	Europe	United Kingdom
hCoV-19/England/MILK-2D0B5A9/2021	EPI_ISL_7484632	03/12/2021	Europe	United Kingdom
hCoV-19/England/MILK-2D0E04B/2021	EPI_ISL_7484584	03/12/2021	Europe	United Kingdom
hCoV-19/England/MILK-2D0B891/2021	EPI_ISL_7484583	03/12/2021	Europe	United Kingdom
hCoV-19/England/MILK-2D07006/2021	EPI_ISL_7484580	03/12/2021	Europe	United Kingdom
hCoV-19/England/MILK-2D06F19/2021	EPI_ISL_7484575	02/12/2021	Europe	United Kingdom
hCoV-19/England/MILK-2D0E1C0/2021	EPI_ISL_7484568	02/12/2021	Europe	United Kingdom
hCoV-19/England/MILK-2D0D4B9/2021	EPI_ISL_7484394	01/12/2021	Europe	United Kingdom
hCoV-19/England/ALDP-2CF77C9/2021	EPI_ISL_7484328	02/12/2021	Europe	United Kingdom
hCoV-19/England/MILK-2CE5861/2021	EPI_ISL_7484047	02/12/2021	Europe	United Kingdom
hCoV-19/England/MILK-2CE512A/2021	EPI_ISL_7483853	02/12/2021	Europe	United Kingdom
hCoV-19/England/MILK-2CE71FB/2021	EPI_ISL_7483778	30/11/2021	Europe	United Kingdom
hCoV-19/England/MILK-2CE6CFB/2021	EPI_ISL_7483732	02/12/2021	Europe	United Kingdom
hCoV-19/England/MILK-2CE599B/2021	EPI_ISL_7483648	02/12/2021	Europe	United Kingdom
hCoV-19/England/MILK-2CE3D82/2021	EPI_ISL_7481888	01/12/2021	Europe	United Kingdom
hCoV-19/England/MILK-2D01136/2021	EPI_ISL_7481103	02/12/2021	Europe	United Kingdom
hCoV-19/England/MILK-2D0039B/2021	EPI_ISL_7480983	03/12/2021	Europe	United Kingdom
hCoV-19/England/MILK-2CFE030/2021	EPI_ISL_7480779	03/12/2021	Europe	United Kingdom
hCoV-19/England/MILK-2CFE6D4/2021	EPI_ISL_7480563	02/12/2021	Europe	United Kingdom
hCoV-19/England/MILK-2CFE20D/2021	EPI_ISL_7480459	03/12/2021	Europe	United Kingdom
hCoV-19/England/MILK-2D01145/2021	EPI_ISL_7480340	02/12/2021	Europe	United Kingdom
hCoV-19/England/MILK-2CFE513/2021	EPI_ISL_7480249	03/12/2021	Europe	United Kingdom
hCoV-19/England/MILK-2D10FC1/2021	EPI_ISL_7479729	03/12/2021	Europe	United Kingdom
hCoV-19/England/MILK-2D177B3/2021	EPI_ISL_7479350	03/12/2021	Europe	United Kingdom
hCoV-19/England/MILK-2D17A32/2021	EPI_ISL_7479311	03/12/2021	Europe	United Kingdom
hCoV-19/England/MILK-2D12123/2021	EPI_ISL_7479225	03/12/2021	Europe	United Kingdom
hCoV-19/England/MILK-2D112B8/2021	EPI_ISL_7479102	02/12/2021	Europe	United Kingdom
hCoV-19/England/MILK-2D11160/2021	EPI_ISL_7478827	03/12/2021	Europe	United Kingdom
hCoV-19/England/MILK-2D11ED2/2021	EPI_ISL_7478799	03/12/2021	Europe	United Kingdom
hCoV-19/England/MILK-2D11F39/2021	EPI_ISL_7478734	03/12/2021	Europe	United Kingdom
hCoV-19/England/MILK-2D12A37/2021	EPI_ISL_7478708	03/12/2021	Europe	United Kingdom
hCoV-19/Norway/OUS-18315/2021	EPI_ISL_7470728	29/11/2021	Europe	Norway
hCoV-19/Norway/OUS-18109/2021	EPI_ISL_7470724	27/11/2021	Europe	Norway
hCoV-19/Norway/30188/2021	EPI_ISL_7470446	02/12/2021	Europe	Norway
hCoV-19/Norway/30167/2021	EPI_ISL_7470391	03/12/2021	Europe	Norway
hCoV-19/Norway/30158/2021	EPI_ISL_7470368	02/12/2021	Europe	Norway
hCoV-19/Norway/30152/2021	EPI_ISL_7470360	02/12/2021	Europe	Norway
hCoV-19/Norway/30145/2021	EPI_ISL_7470341	02/12/2021	Europe	Norway
hCoV-19/Norway/30141/2021	EPI_ISL_7470331	02/12/2021	Europe	Norway
hCoV-19/Norway/30140/2021	EPI_ISL_7470330	03/12/2021	Europe	Norway
hCoV-19/Norway/29838/2021	EPI_ISL_7470278	01/12/2021	Europe	Norway
hCoV-19/Norway/29812/2021	EPI_ISL_7470264	29/11/2021	Europe	Norway
hCoV-19/Norway/29809/2021	EPI_ISL_7470261	01/12/2021	Europe	Norway
hCoV-19/Norway/29718/2021	EPI_ISL_7470217	30/11/2021	Europe	Norway
hCoV-19/Norway/29647/2021	EPI_ISL_7470216	29/11/2021	Europe	Norway
hCoV-19/Norway/29580/2021	EPI_ISL_7470201	26/11/2021	Europe	Norway
hCoV-19/Norway/29566/2021	EPI_ISL_7470189	30/11/2021	Europe	Norway
hCoV-19/USA/MA-MGB-02636/2021	EPI_ISL_7469697	04/12/2021	North America	USA
hCoV-19/Argentina/INEI114557/2021	EPI_ISL_7467969	02/12/2021	South America	Argentina
hCoV-19/Canada/AB-ABPHL-43862/2021	EPI_ISL_7464340	03/12/2021	North America	Canada
hCoV-19/SouthAfrica/Tygerberg_3126/2021	EPI_ISL_7462402	26/11/2021	Africa	South Africa
hCoV-19/SouthAfrica/Tygerberg_3123/2021	EPI_ISL_7462401	25/11/2021	Africa	South Africa
hCoV-19/SouthAfrica/Tygerberg_3122/2021	EPI_ISL_7462400	26/11/2021	Africa	South Africa
hCoV-19/SouthAfrica/Tygerberg_3113/2021	EPI_ISL_7462391	26/11/2021	Africa	South Africa
hCoV-19/SouthAfrica/Tygerberg_3204/2021	EPI_ISL_7456509	30/11/2021	Africa	South Africa
hCoV-19/SouthAfrica/Tygerberg_3190/2021	EPI_ISL_7456501	29/11/2021	Africa	South Africa
hCoV-19/SouthAfrica/Tygerberg_3189/2021	EPI_ISL_7456500	01/12/2021	Africa	South Africa
hCoV-19/SouthAfrica/Tygerberg_3158/2021	EPI_ISL_7456475	01/12/2021	Africa	South Africa
hCoV-19/SouthAfrica/Tygerberg_3159/2021	EPI_ISL_7456476	01/12/2021	Africa	South Africa
hCoV-19/SouthAfrica/Tygerberg_3151/2021	EPI_ISL_7456470	29/11/2021	Africa	South Africa
hCoV-19/SouthAfrica/NICD-R17343/2021	EPI_ISL_7456457	26/11/2021	Africa	South Africa
hCoV-19/SouthAfrica/Tygerberg_3124/2021	EPI_ISL_7452790	21/11/2021	Africa	South Africa
hCoV-19/SouthAfrica/Tygerberg_3127/2021	EPI_ISL_7452791	21/11/2021	Africa	South Africa
hCoV-19/SouthAfrica/Tygerberg_3111/2021	EPI_ISL_7452789	21/11/2021	Africa	South Africa
hCoV-19/Germany/HH-hpi-p11186/2021	EPI_ISL_7452775	02/12/2021	Europe	Germany
hCoV-19/SouthAfrica/Tygerberg_3236/2021	EPI_ISL_7452733	29/11/2021	Africa	South Africa
hCoV-19/Germany/BY-RKI-I-363368/2021	EPI_ISL_7439832	29/11/2021	Europe	Germany
hCoV-19/Senegal/IR1-0079927/2021	EPI_ISL_7400617	09/11/2021	Africa	Senegal
hCoV-19/SouthAfrica/CERI-KRISP-K032796/2021	EPI_ISL_7381222	29/11/2021	Africa	South Africa
hCoV-19/SouthAfrica/CERI-KRISP-K032792/2021	EPI_ISL_7381219	01/12/2021	Africa	South Africa
hCoV-19/SouthAfrica/CERI-KRISP-K032791/2021	EPI_ISL_7381218	30/11/2021	Africa	South Africa
hCoV-19/SouthAfrica/CERI-KRISP-K032783/2021	EPI_ISL_7381212	30/11/2021	Africa	South Africa
hCoV-19/SouthAfrica/CERI-KRISP-K032728/2021	EPI_ISL_7381199	01/12/2021	Africa	South Africa
hCoV-19/SouthAfrica/CERI-KRISP-K032721/2021	EPI_ISL_7381196	30/11/2021	Africa	South Africa
hCoV-19/Sweden/01_SE100_21CS107085/2021	EPI_ISL_7381114	01/12/2021	Europe	Sweden
hCoV-19/Denmark/DCGC-259344/2021	EPI_ISL_7534407	02/12/2021	Europe	Denmark
hCoV-19/Denmark/DCGC-259367/2021	EPI_ISL_7534541	02/12/2021	Europe	Denmark
hCoV-19/England/MILK-2D23550/2021	EPI_ISL_7535208	04/12/2021	Europe	United Kingdom
hCoV-19/England/MILK-2D20D5B/2021	EPI_ISL_7535261	04/12/2021	Europe	United Kingdom
hCoV-19/England/MILK-2D20CE5/2021	EPI_ISL_7535308	04/12/2021	Europe	United Kingdom
hCoV-19/England/MILK-2D2091B/2021	EPI_ISL_7535330	04/12/2021	Europe	United Kingdom
hCoV-19/England/MILK-2D212C4/2021	EPI_ISL_7535331	03/12/2021	Europe	United Kingdom
hCoV-19/England/MILK-2D233DE/2021	EPI_ISL_7535381	03/12/2021	Europe	United Kingdom
hCoV-19/England/MILK-2D2349F/2021	EPI_ISL_7535476	04/12/2021	Europe	United Kingdom
hCoV-19/England/MILK-2D2084B/2021	EPI_ISL_7535510	04/12/2021	Europe	United Kingdom
hCoV-19/England/MILK-2D222C3/2021	EPI_ISL_7535600	03/12/2021	Europe	United Kingdom
hCoV-19/England/MILK-2D221D5/2021	EPI_ISL_7535650	03/12/2021	Europe	United Kingdom
hCoV-19/England/ALDP-2D1A98D/2021	EPI_ISL_7535745	03/12/2021	Europe	United Kingdom
hCoV-19/Scotland/QEUH-2D1BD35/2021	EPI_ISL_7535753	02/12/2021	Europe	United Kingdom
hCoV-19/England/ALDP-2D1A62C/2021	EPI_ISL_7535814	03/12/2021	Europe	United Kingdom
hCoV-19/England/ALDP-2D1A97E/2021	EPI_ISL_7535856	03/12/2021	Europe	United Kingdom
hCoV-19/England/ALDP-2D1A668/2021	EPI_ISL_7535938	03/12/2021	Europe	United Kingdom
hCoV-19/Scotland/QEUH-2D1BE32/2021	EPI_ISL_7536021	02/12/2021	Europe	United Kingdom
hCoV-19/Scotland/QEUH-2D1BCED/2021	EPI_ISL_7536166	02/12/2021	Europe	United Kingdom
hCoV-19/Scotland/QEUH-2D1BCB0/2021	EPI_ISL_7536246	02/12/2021	Europe	United Kingdom
hCoV-19/Scotland/QEUH-2D1BD71/2021	EPI_ISL_7536342	02/12/2021	Europe	United Kingdom
hCoV-19/England/LSPA-2D1C1DE/2021	EPI_ISL_7536363	30/11/2021	Europe	United Kingdom
hCoV-19/England/MILK-2D29BFE/2021	EPI_ISL_7536373	04/12/2021	Europe	United Kingdom
hCoV-19/Scotland/QEUH-2D26784/2021	EPI_ISL_7536453	04/12/2021	Europe	United Kingdom
hCoV-19/England/ALDP-2D21507/2021	EPI_ISL_7536494	01/12/2021	Europe	United Kingdom
hCoV-19/England/MILK-2D29FA7/2021	EPI_ISL_7536571	04/12/2021	Europe	United Kingdom
hCoV-19/England/ALDP-2D217B6/2021	EPI_ISL_7536603	03/12/2021	Europe	United Kingdom
hCoV-19/England/MILK-2D29BA3/2021	EPI_ISL_7536608	04/12/2021	Europe	United Kingdom
hCoV-19/England/MILK-2D29C64/2021	EPI_ISL_7536664	04/12/2021	Europe	United Kingdom
hCoV-19/Scotland/QEUH-2D2671B/2021	EPI_ISL_7536705	04/12/2021	Europe	United Kingdom
hCoV-19/England/MILK-2D25266/2021	EPI_ISL_7536712	04/12/2021	Europe	United Kingdom
hCoV-19/England/MILK-2D29B3A/2021	EPI_ISL_7536778	04/12/2021	Europe	United Kingdom
hCoV-19/Scotland/QEUH-2D26A4F/2021	EPI_ISL_7536927	04/12/2021	Europe	United Kingdom
hCoV-19/England/MILK-2D29A88/2021	EPI_ISL_7536955	03/12/2021	Europe	United Kingdom
hCoV-19/England/MILK-2D262DE/2021	EPI_ISL_7537157	04/12/2021	Europe	United Kingdom
hCoV-19/England/MILK-2D2988E/2021	EPI_ISL_7537194	04/12/2021	Europe	United Kingdom
hCoV-19/England/MILK-2D25FF6/2021	EPI_ISL_7537382	04/12/2021	Europe	United Kingdom
hCoV-19/England/MILK-2D2604D/2021	EPI_ISL_7537419	04/12/2021	Europe	United Kingdom
hCoV-19/Denmark/DCGC-259121/2021	EPI_ISL_7533537	03/12/2021	Europe	Denmark
hCoV-19/England/MILK-2D2BA2C/2021	EPI_ISL_7533558	03/12/2021	Europe	United Kingdom
hCoV-19/England/MILK-2D2AEF4/2021	EPI_ISL_7533573	03/12/2021	Europe	United Kingdom
hCoV-19/England/ALDP-2D2415B/2021	EPI_ISL_7537524	03/12/2021	Europe	United Kingdom
hCoV-19/England/MILK-2D2D18F/2021	EPI_ISL_7537698	04/12/2021	Europe	United Kingdom
hCoV-19/England/MILK-2D2D2C8/2021	EPI_ISL_7537754	03/12/2021	Europe	United Kingdom
hCoV-19/England/MILK-2D2D4E0/2021	EPI_ISL_7537774	03/12/2021	Europe	United Kingdom
hCoV-19/England/MILK-2D3020E/2021	EPI_ISL_7537864	04/12/2021	Europe	United Kingdom
hCoV-19/England/MILK-2D2C742/2021	EPI_ISL_7538259	04/12/2021	Europe	United Kingdom
hCoV-19/England/MILK-2D2D50B/2021	EPI_ISL_7538311	04/12/2021	Europe	United Kingdom
hCoV-19/England/ALDP-2D2B29D/2021	EPI_ISL_7538327	02/12/2021	Europe	United Kingdom
hCoV-19/England/BRBR-2D38558/2021	EPI_ISL_7538419	04/12/2021	Europe	United Kingdom
hCoV-19/England/BRBR-2D38330/2021	EPI_ISL_7538437	04/12/2021	Europe	United Kingdom
hCoV-19/England/BRBR-2D382BB/2021	EPI_ISL_7538529	04/12/2021	Europe	United Kingdom
hCoV-19/England/BRBR-2D38190/2021	EPI_ISL_7538539	04/12/2021	Europe	United Kingdom
hCoV-19/England/BRBR-2D3829D/2021	EPI_ISL_7538562	04/12/2021	Europe	United Kingdom
hCoV-19/England/BRBR-2D3827F/2021	EPI_ISL_7538591	04/12/2021	Europe	United Kingdom
hCoV-19/England/BRBR-2D3802A/2021	EPI_ISL_7538628	04/12/2021	Europe	United Kingdom
hCoV-19/England/MILK-2D2D592/2021	EPI_ISL_7538654	04/12/2021	Europe	United Kingdom
hCoV-19/England/BRBR-2D38109/2021	EPI_ISL_7538662	04/12/2021	Europe	United Kingdom
hCoV-19/England/BRBR-2D380EE/2021	EPI_ISL_7538687	04/12/2021	Europe	United Kingdom
hCoV-19/England/BRBR-2D384A6/2021	EPI_ISL_7538812	04/12/2021	Europe	United Kingdom
hCoV-19/England/MILK-2D2D617/2021	EPI_ISL_7538855	03/12/2021	Europe	United Kingdom
hCoV-19/England/BRBR-2D38057/2021	EPI_ISL_7538904	04/12/2021	Europe	United Kingdom
hCoV-19/England/BRBR-2D3839A/2021	EPI_ISL_7538983	04/12/2021	Europe	United Kingdom
hCoV-19/England/BRBR-2D38567/2021	EPI_ISL_7538987	04/12/2021	Europe	United Kingdom
hCoV-19/England/BRBR-2D38215/2021	EPI_ISL_7539099	04/12/2021	Europe	United Kingdom
hCoV-19/England/BRBR-2D384D3/2021	EPI_ISL_7539114	04/12/2021	Europe	United Kingdom
hCoV-19/England/MILK-2D2D626/2021	EPI_ISL_7539129	04/12/2021	Europe	United Kingdom
hCoV-19/England/BRBR-2D380FD/2021	EPI_ISL_7539140	04/12/2021	Europe	United Kingdom
hCoV-19/England/BRBR-2D383D6/2021	EPI_ISL_7539157	04/12/2021	Europe	United Kingdom
[truncated: 9,618 more rows]
