# Supplementary material for: A qualitative RT-PCR assay for the specific identification of the SARS-CoV-2 B.1.1.529 (Omicron) Variant of Concern
Source: J Clin Virol. 2022 Jul;152:105191. doi: 10.1016/j.jcv.2022.105191 (PMC9126828; doi:10.1016/j.jcv.2022.105191)
Supplement: Supplementary file 2 [file mmc2.txt]

A qualitative RT-PCR assay for the specific identification of the SARS-CoV-2 B.1.1.529 (Omicron) Variant of Concern
Supplementary Material S2


                    10        20        30        40        50        60        70        80        90        100       110       120       130
               :    |    :    |    :    |    :    |    :    |    :    |    :    |    :    |    :    |    :    |    :    |    :    |    :    |    :   
OmMet      AACAAACCTTGTAATGGTGTTGC                          GATCATATAGTTTCCGACCCACTTATGGTGTTGGTC                                GAACTTCTACATGCACCAGCA
BA.1       AACAAACCTTGTAATGGTGTTGCAGGTTTTAATTGTTACTTTCCTTTACGATCATATAGTTTCCGACCCACTTATGGTGTTGGTCACCAACCATACAGAGTAGTAGTACTTTCTTTTGAACTTCTACATGCACCAGCA
BA.2       .........................................................G................................................................................
BA.3       .........................................................G................................................................................
A.1        .G..C.................A..........................A.......G......A.......A...........T.....................................................
A.11       .G..C.................A..........................A.......G......A.......A...........T.....................................................
A.12       .G..C.................A..........................A.......G......A.......A...........T.....................................................
A.15       .G..C.................A..........................A.......G......A.......A...........T.....................................................
A.16       .G..C.................A..........................A.......G......A.......A...........T.....................................................
A.17       .G..C.................A..........................A.......G......A.......A...........T.....................................................
A.18       .G..C.................A..........................A.......G......A.......A...........T.....................................................
A.19       .G..C.................A..........................A.......G......A.......A...........T.....................................................
A.2        .G..C.................A..........................A.......G......A.......A...........T.....................................................
A.2.2      .G..C.................A..........................A.......G......A.......A...........T.....................................................
A.2.3      .G..C.................A..........................A.......G......A.......A...........T.....................................................
A.2.4      .G..C.................A..........................A.......G......A.......A...........T.....................................................
A.2.5      .G..C.................A..........................A.......G......A.......A...........T.....................................................
A.2.5.1    .G..C.................A..........................A.......G......A.......A...........T.....................................................
A.2.5.2    .G..C.................A..........................A.......G......A.......A...........T.....................................................
A.21       .G..C.................A..........................A.......G......A.......A...........T.....................................................
A.22       .G..C.................A..........................A.......G......A.......A...........T.....................................................
A.23       .G..C.................A..........................A.......G......A.......A...........T.....................................................
A.23.1     .G..C.................A..........................A.......G......A.......A...........T.....................................................
A.24       .G..C.................A..........................A.......G......A.......A...........T.....................................................
A.25       .G..C.................A..........................A.......G......A.......A...........T.....................................................
A.26       .G..C.................A..........................A.......G......A.......A...........T.....................................................
A.3        .G..C.................A..........................A.......G......A.......A...........T.....................................................
A.4        .G..C.................A..........................A.......G......A.......A...........T.....................................................
A.5        .G..C.................A..........................A.......G......A.......A...........T.....................................................
A.6        .G..C.................A..........................A.......G......A.......A...........T.....................................................
A.7        .G..C.................A..........................A.......G......A.......A...........T.....................................................
A.9        .G..C.................A..........................A.......G......A.......A...........T.....................................................
AA.1       .G..C.................A..........................A.......G......A.......A...........T.....................................................
AA.2       .G..C.................A..........................A.......G......A.......A...........T.....................................................
AA.3       .G..C.................A..........................A.......G......A.......A...........T.....................................................
AA.4       .G..C.................A..........................A.......G......A.......A...........T.....................................................
AA.5       .G..C.................A..........................A.......G......A.......A...........T.....................................................
AA.6       .G..C.................A..........................A.......G......A.......A...........T.....................................................
AA.7       .G..C.................A..........................A.......G......A.......A...........T.....................................................
AA.8       .G..C.................A..........................A.......G......A.......A...........T.....................................................
AC.1       .G..C.................A..........................A.......G......A.......A...........T.....................................................
AD.1       .G..C.................A..........................A.......G......A.......A...........T.....................................................
AD.2       .G..C.................A..........................A.......G......A.......A...........T.....................................................
AD.2.1     .G..C.................A..........................A.......G......A.......A...........T.....................................................
AE.1       .G..C.................A..........................A.......G......A.......A...........T.....................................................
AE.2       .G..C.................A..........................A.......G......A.......A...........T.....................................................
AE.3       .G..C.................A..........................A.......G......A.......A...........T.....................................................
AE.4       .G..C.................A..........................A.......G......A.......A...........T.....................................................
AE.5       .G..C.................A..........................A.......G......A.......A...........T.....................................................
AE.6       .G..C.................A..........................A.......G......A.......A...........T.....................................................
AE.7       .G..C.................A..........................A.......G......A.......A...........T.....................................................
AE.8       .G..C.................A..........................A.......G......A.......A...........T.....................................................
AF.1       .G..C.................A..........................A.......G......A.......A...........T.....................................................
AG.1       .G..C.................A..........................A.......G......A.......A...........T.....................................................
AH.1       .G..C.................A..........................A.......G......A.......A...........T.....................................................
AH.2       .G..C.................A..........................A.......G......A.......A...........T.....................................................
AH.3       .G..C.................A..........................A.......G......A.......A...........T.....................................................
AK.1       .G..C.................A..........................A.......G......A.......A...........T.....................................................
AK.2       .G..C.................A..........................A.......G......A.......A...........T.....................................................
AL.1       .G..C.................A..........................A.......G......A.......A...........T.....................................................
AM.1       .G..C.................A..........................A.......G......A.......A...........T.....................................................
AM.2       .G..C.................A..........................A.......G......A.......A...........T.....................................................
AM.3       .G..C.................A..........................A.......G......A.......A...........T.....................................................
AM.4       .G..C.................A..........................A.......G......A.......A...........T.....................................................
AN.1       .G..C.................A..........................A.......G......A.......A...........T.....................................................
AQ.1       .G..C.................A..........................A.......G......A.......A...........T.....................................................
AQ.2       .G..C.................A..........................A.......G......A.......A...........T.....................................................
AS.1       .G..C.................A..........................A.......G......A.......A...........T.....................................................
AT.1       .G..C.................A..........................A.......G......A.......A...........T.....................................................
AU.1       .G..C.................A..........................A.......G......A.......A...........T.....................................................
AU.2       .G..C.................A..........................A.......G......A.......A...........T.....................................................
AU.3       .G..C.................A..........................A.......G......A.......A...........T.....................................................
AW.1       .G..C.................A..........................A.......G......A.......A...........T.....................................................
AY.38      .G..C.................A..........................A.......G......A.......A...........T.....................................................
B.1        .G..C.................A..........................A.......G......A.......A...........T.....................................................
B.1.1      .G..C.................A..........................A.......G......A.......A...........T.....................................................
B.1.1.1    .G..C.................A..........................A.......G......A.......A...........T.....................................................
B.1.1.10   .G..C.................A..........................A.......G......A.......A...........T.....................................................
B.1.1.100  .G..C.................A..........................A.......G......A.......A...........T.....................................................
B.1.1.101  .G..C.................A..........................A.......G......A.......A...........T.....................................................
B.1.1.107  .G..C.................A..........................A.......G......A.......A...........T.....................................................
B.1.1.109  .G..C.................A..........................A.......G......A.......A...........T.....................................................
B.1.1.110  .G..C.................A..........................A.......G......A.......A...........T.....................................................
B.1.1.111  .G..C.................A..........................A.......G......A.......A...........T.....................................................
B.1.1.112  .G..C.................A..........................A.......G......A.......A...........T.....................................................
B.1.1.113  .G..C.................A..........................A.......G......A.......A...........T.....................................................
B.1.1.114  .G..C.................A..........................A.......G......A.......A...........T.....................................................
B.1.1.115  .G..C.................A..........................A.......G......A.......A...........T.....................................................
B.1.1.116  .G..C.................A..........................A.......G......A.......A...........T.....................................................
B.1.1.117  .G..C.................A..........................A.......G......A.......A...........T.....................................................
B.1.1.118  .G..C.................A..........................A.......G......A.......A...........T.....................................................
B.1.1.119  .G..C.................A..........................A.......G......A.......A...........T.....................................................
B.1.1.12   .G..C.................A..........................A.......G......A.......A...........T.....................................................
B.1.1.120  .G..C.................A..........................A.......G......A.......A...........T.....................................................
B.1.1.121  .G..C.................A..........................A.......G......A.......A...........T.....................................................
B.1.1.122  .G..C.................A..........................A.......G......A.......A...........T.....................................................
B.1.1.123  .G..C.................A..........................A.......G......A.......A...........T.....................................................
B.1.1.125  .G..C.................A..........................A.......G......A.......A...........T.....................................................
B.1.1.127  .G..C.................A..........................A.......G......A.......A...........T.....................................................
B.1.1.128  .G..C.................A..........................A.......G......A.......A...........T.....................................................
B.1.1.129  .G..C.................A..........................A.......G......A.......A...........T.....................................................
B.1.1.13   .G..C.................A..........................A.......G......A.......A...........T.....................................................
B.1.1.130  .G..C.................A..........................A.......G......A.......A...........T.....................................................
B.1.1.132  .G..C.................A..........................A.......G......A.......A...........T.....................................................
B.1.1.133  .G..C.................A..........................A.......G......A.......A...........T.....................................................
B.1.1.134  .G..C.................A..........................A.......G......A.......A...........T.....................................................
B.1.1.135  .G..C.................A..........................A.......G......A.......A...........T.....................................................
B.1.1.137  .G..C.................A..........................A.......G......A.......A...........T.....................................................
B.1.1.138  .G..C.................A..........................A.......G......A.......A...........T.....................................................
B.1.1.14   .G..C.................A..........................A.......G......A.......A...........T.....................................................
B.1.1.141  .G..C.................A..........................A.......G......A.......A...........T.....................................................
B.1.1.142  .G..C.................A..........................A.......G......A.......A...........T.....................................................
B.1.1.144  .G..C.................A..........................A.......G......A.......A...........T.....................................................
B.1.1.145  .G..C.................A..........................A.......G......A.......A...........T.....................................................
B.1.1.147  .G..C.................A..........................A.......G......A.......A...........T.....................................................
B.1.1.148  .G..C.................A..........................A.......G......A.......A...........T.....................................................
B.1.1.149  .G..C.................A..........................A.......G......A.......A...........T.....................................................
B.1.1.15   .G..C.................A..........................A.......G......A.......A...........T.....................................................
B.1.1.152  .G..C.................A..........................A.......G......A.......A...........T.....................................................
B.1.1.153  .G..C.................A..........................A.......G......A.......A...........T.....................................................
B.1.1.154  .G..C.................A..........................A.......G......A.......A...........T.....................................................
B.1.1.155  .G..C.................A..........................A.......G......A.......A...........T.....................................................
B.1.1.157  .G..C.................A..........................A.......G......A.......A...........T.....................................................
B.1.1.158  .G..C.................A..........................A.......G......A.......A...........T.....................................................
B.1.1.159  .G..C.................A..........................A.......G......A.......A...........T.....................................................
B.1.1.16   .G..C.................A..........................A.......G......A.......A...........T.....................................................
B.1.1.160  .G..C.................A..........................A.......G......A.......A...........T.....................................................
B.1.1.161  .G..C.................A..........................A.......G......A.......A...........T.....................................................
B.1.1.162  .G..C.................A..........................A.......G......A.......A...........T.....................................................
B.1.1.163  .G..C.................A..........................A.......G......A.......A...........T.....................................................
B.1.1.164  .G..C.................A..........................A.......G......A.......A...........T.....................................................
B.1.1.165  .G..C.................A..........................A.......G......A.......A...........T.....................................................
B.1.1.166  .G..C.................A..........................A.......G......A.......A...........T.....................................................
B.1.1.168  .G..C.................A..........................A.......G......A.......A...........T.....................................................
B.1.1.169  .G..C.................A..........................A.......G......A.......A...........T.....................................................
B.1.1.17   .G..C.................A..........................A.......G......A.......A...........T.....................................................
B.1.1.170  .G..C.................A..........................A.......G......A.......A...........T.....................................................
B.1.1.171  .G..C.................A..........................A.......G......A.......A...........T.....................................................
B.1.1.172  .G..C.................A..........................A.......G......A.......A...........T.....................................................
B.1.1.174  .G..C.................A..........................A.......G......A.......A...........T.....................................................
B.1.1.175  .G..C.................A..........................A.......G......A.......A...........T.....................................................
B.1.1.176  .G..C.................A..........................A.......G......A.......A...........T.....................................................
B.1.1.177  .G..C.................A..........................A.......G......A.......A...........T.....................................................
B.1.1.178  .G..C.................A..........................A.......G......A.......A...........T.....................................................
B.1.1.180  .G..C.................A..........................A.......G......A.......A...........T.....................................................
B.1.1.181  .G..C.................A..........................A.......G......A.......A...........T.....................................................
B.1.1.182  .G..C.................A..........................A.......G......A.......A...........T.....................................................
B.1.1.184  .G..C.................A..........................A.......G......A.......A...........T.....................................................
B.1.1.185  .G..C.................A..........................A.......G......A.......A...........T.....................................................
B.1.1.186  .G..C.................A..........................A.......G......A.......A...........T.....................................................
B.1.1.187  .G..C.................A..........................A.......G......A.......A...........T.....................................................
B.1.1.189  .G..C.................A..........................A.......G......A.......A...........T.....................................................
B.1.1.190  .G..C.................A..........................A.......G......A.......A...........T.....................................................
B.1.1.191  .G..C.................A..........................A.......G......A.......A...........T.....................................................
B.1.1.192  .G..C.................A..........................A.......G......A.......A...........T.....................................................
B.1.1.193  .G..C.................A..........................A.......G......A.......A...........T.....................................................
B.1.1.194  .G..C.................A..........................A.......G......A.......A...........T.....................................................
B.1.1.196  .G..C.................A..........................A.......G......A.......A...........T.....................................................
B.1.1.197  .G..C.................A..........................A.......G......A.......A...........T.....................................................
B.1.1.198  .G..C.................A..........................A.......G......A.......A...........T.....................................................
B.1.1.200  .G..C.................A..........................A.......G......A.......A...........T.....................................................
B.1.1.203  .G..C.................A..........................A.......G......A.......A...........T.....................................................
B.1.1.204  .G..C.................A..........................A.......G......A.......A...........T.....................................................
B.1.1.205  .G..C.................A..........................A.......G......A.......A...........T.....................................................
B.1.1.207  .G..C.................A..........................A.......G......A.......A...........T.....................................................
B.1.1.208  .G..C.................A..........................A.......G......A.......A...........T.....................................................
B.1.1.209  .G..C.................A..........................A.......G......A.......A...........T.....................................................
B.1.1.210  .G..C.................A..........................A.......G......A.......A...........T.....................................................
B.1.1.213  .G..C.................A..........................A.......G......A.......A...........T.....................................................
B.1.1.214  .G..C.................A..........................A.......G......A.......A...........T.....................................................
B.1.1.216  .G..C.................A..........................A.......G......A.......A...........T.....................................................
B.1.1.217  .G..C.................A..........................A.......G......A.......A...........T.....................................................
B.1.1.218  .G..C.................A..........................A.......G......A.......A...........T.....................................................
B.1.1.219  .G..C.................A..........................A.......G......A.......A...........T.....................................................
B.1.1.220  .G..C.................A..........................A.......G......A.......A...........T.....................................................
B.1.1.221  .G..C.................A..........................A.......G......A.......A...........T.....................................................
B.1.1.222  .G..C.................A..........................A.......G......A.......A...........T.....................................................
B.1.1.224  .G..C.................A..........................A.......G......A.......A...........T.....................................................
B.1.1.225  .G..C.................A..........................A.......G......A.......A...........T.....................................................
B.1.1.226  .G..C.................A..........................A.......G......A.......A...........T.....................................................
B.1.1.227  .G..C.................A..........................A.......G......A.......A...........T.....................................................
B.1.1.228  .G..C.................A..........................A.......G......A.......A...........T.....................................................
B.1.1.229  .G..C.................A..........................A.......G......A.......A...........T.....................................................
B.1.1.230  .G..C.................A..........................A.......G......A.......A...........T.....................................................
B.1.1.231  .G..C.................A..........................A.......G......A.......A...........T.....................................................
B.1.1.232  .G..C.................A..........................A.......G......A.......A...........T.....................................................
B.1.1.234  .G..C.................A..........................A.......G......A.......A...........T.....................................................
B.1.1.236  .G..C.................A..........................A.......G......A.......A...........T.....................................................
B.1.1.237  .G..C.................A..........................A.......G......A.......A...........T.....................................................
B.1.1.239  .G..C.................A..........................A.......G......A.......A...........T.....................................................
B.1.1.240  .G..C.................A..........................A.......G......A.......A...........T.....................................................
B.1.1.241  .G..C.................A..........................A.......G......A.......A...........T.....................................................
B.1.1.242  .G..C.................A..........................A.......G......A.......A...........T.....................................................
B.1.1.243  .G..C.................A..........................A.......G......A.......A...........T.....................................................
B.1.1.244  .G..C.................A..........................A.......G......A.......A...........T.....................................................
B.1.1.249  .G..C.................A..........................A.......G......A.......A...........T.....................................................
B.1.1.25   .G..C.................A..........................A.......G......A.......A...........T.....................................................
B.1.1.251  .G..C.................A..........................A.......G......A.......A...........T.....................................................
B.1.1.253  .G..C.................A..........................A.......G......A.......A...........T.....................................................
B.1.1.254  .G..C.................A..........................A.......G......A.......A...........T.....................................................
B.1.1.255  .G..C.................A..........................A.......G......A.......A...........T.....................................................
B.1.1.256  .G..C.................A..........................A.......G......A.......A...........T.....................................................
B.1.1.257  .G..C.................A..........................A.......G......A.......A...........T.....................................................
B.1.1.258  .G..C.................A..........................A.......G......A.......A...........T.....................................................
B.1.1.26   .G..C.................A..........................A.......G......A.......A...........T.....................................................
B.1.1.261  .G..C.................A..........................A.......G......A.......A...........T.....................................................
B.1.1.262  .G..C.................A..........................A.......G......A.......A...........T.....................................................
B.1.1.263  .G..C.................A..........................A.......G......A.......A...........T.....................................................
B.1.1.265  .G..C.................A..........................A.......G......A.......A...........T.....................................................
B.1.1.266  .G..C.................A..........................A.......G......A.......A...........T.....................................................
B.1.1.267  .G..C.................A..........................A.......G......A.......A...........T.....................................................
B.1.1.268  .G..C.................A..........................A.......G......A.......A...........T.....................................................
B.1.1.269  .G..C.................A..........................A.......G......A.......A...........T.....................................................
B.1.1.270  .G..C.................A..........................A.......G......A.......A...........T.....................................................
B.1.1.271  .G..C.................A..........................A.......G......A.......A...........T.....................................................
B.1.1.273  .G..C.................A..........................A.......G......A.......A...........T.....................................................
B.1.1.274  .G..C.................A..........................A.......G......A.......A...........T.....................................................
B.1.1.275  .G..C.................A..........................A.......G......A.......A...........T.....................................................
B.1.1.277  .G..C.................A..........................A.......G......A.......A...........T.....................................................
B.1.1.279  .G..C.................A..........................A.......G......A.......A...........T.....................................................
B.1.1.28   .G..C.................A..........................A.......G......A.......A...........T.....................................................
B.1.1.280  .G..C.................A..........................A.......G......A.......A...........T.....................................................
B.1.1.282  .G..C.................A..........................A.......G......A.......A...........T.....................................................
B.1.1.283  .G..C.................A..........................A.......G......A.......A...........T.....................................................
B.1.1.284  .G..C.................A..........................A.......G......A.......A...........T.....................................................
B.1.1.285  .G..C.................A..........................A.......G......A.......A...........T.....................................................
B.1.1.286  .G..C.................A..........................A.......G......A.......A...........T.....................................................
B.1.1.288  .G..C.................A..........................A.......G......A.......A...........T.....................................................
B.1.1.289  .G..C.................A..........................A.......G......A.......A...........T.....................................................
B.1.1.29   .G..C.................A..........................A.......G......A.......A...........T.....................................................
B.1.1.290  .G..C.................A..........................A.......G......A.......A...........T.....................................................
B.1.1.291  .G..C.................A..........................A.......G......A.......A...........T.....................................................
B.1.1.294  .G..C.................A..........................A.......G......A.......A...........T.....................................................
B.1.1.296  .G..C.................A..........................A.......G......A.......A...........T.....................................................
B.1.1.297  .G..C.................A..........................A.......G......A.......A...........T.....................................................
B.1.1.298  .G..C.................A..........................A.......G......A.......A...........T.....................................................
B.1.1.299  .G..C.................A..........................A.......G......A.......A...........T.....................................................
B.1.1.30   .G..C.................A..........................A.......G......A.......A...........T.....................................................
B.1.1.300  .G..C.................A..........................A.......G......A.......A...........T.....................................................
B.1.1.301  .G..C.................A..........................A.......G......A.......A...........T.....................................................
B.1.1.302  .G..C.................A..........................A.......G......A.......A...........T.....................................................
B.1.1.303  .G..C.................A..........................A.......G......A.......A...........T.....................................................
B.1.1.304  .G..C.................A..........................A.......G......A.......A...........T.....................................................
B.1.1.305  .G..C.................A..........................A.......G......A.......A...........T.....................................................
B.1.1.306  .G..C.................A..........................A.......G......A.......A...........T.....................................................
B.1.1.307  .G..C.................A..........................A.......G......A.......A...........T.....................................................
B.1.1.308  .G..C.................A..........................A.......G......A.......A...........T.....................................................
B.1.1.309  .G..C.................A..........................A.......G......A.......A...........T.....................................................
B.1.1.31   .G..C.................A..........................A.......G......A.......A...........T.....................................................
B.1.1.310  .G..C.................A..........................A.......G......A.......A...........T.....................................................
B.1.1.311  .G..C.................A..........................A.......G......A.......A...........T.....................................................
B.1.1.312  .G..C.................A..........................A.......G......A.......A...........T.....................................................
B.1.1.315  .G..C.................A..........................A.......G......A.......A...........T.....................................................
B.1.1.316  .G..C.................A..........................A.......G......A.......A...........T.....................................................
B.1.1.317  .G..C.................A..........................A.......G......A.......A...........T.....................................................
B.1.1.319  .G..C.................A..........................A.......G......A.......A...........T.....................................................
B.1.1.320  .G..C.................A..........................A.......G......A.......A...........T.....................................................
B.1.1.322  .G..C.................A..........................A.......G......A.......A...........T.....................................................
B.1.1.323  .G..C.................A..........................A.......G......A.......A...........T.....................................................
B.1.1.324  .G..C.................A..........................A.......G......A.......A...........T.....................................................
B.1.1.325  .G..C.................A..........................A.......G......A.......A...........T.....................................................
B.1.1.326  .G..C.................A..........................A.......G......A.......A...........T.....................................................
B.1.1.327  .G..C.................A..........................A.......G......A.......A...........T.....................................................
B.1.1.328  .G..C.................A..........................A.......G......A.......A...........T.....................................................
B.1.1.329  .G..C.................A..........................A.......G......A.......A...........T.....................................................
B.1.1.330  .G..C.................A..........................A.......G......A.......A...........T.....................................................
B.1.1.331  .G..C.................A..........................A.......G......A.......A...........T.....................................................
B.1.1.332  .G..C.................A..........................A.......G......A.......A...........T.....................................................
B.1.1.333  .G..C.................A..........................A.......G......A.......A...........T.....................................................
B.1.1.334  .G..C.................A..........................A.......G......A.......A...........T.....................................................
B.1.1.335  .G..C.................A..........................A.......G......A.......A...........T.....................................................
B.1.1.336  .G..C.................A..........................A.......G......A.......A...........T.....................................................
B.1.1.337  .G..C.................A..........................A.......G......A.......A...........T.....................................................
B.1.1.338  .G..C.................A..........................A.......G......A.......A...........T.....................................................
B.1.1.339  .G..C.................A..........................A.......G......A.......A...........T.....................................................
B.1.1.34   .G..C.................A..........................A.......G......A.......A...........T.....................................................
B.1.1.340  .G..C.................A..........................A.......G......A.......A...........T.....................................................
B.1.1.341  .G..C.................A..........................A.......G......A.......A...........T.....................................................
B.1.1.342  .G..C.................A..........................A.......G......A.......A...........T.....................................................
B.1.1.343  .G..C.................A..........................A.......G......A.......A...........T.....................................................
B.1.1.344  .G..C.................A..........................A.......G......A.......A...........T.....................................................
B.1.1.346  .G..C.................A..........................A.......G......A.......A...........T.....................................................
B.1.1.347  .G..C.................A..........................A.......G......A.......A...........T.....................................................
B.1.1.348  .G..C.................A..........................A.......G......A.......A...........T.....................................................
B.1.1.349  .G..C.................A..........................A.......G......A.......A...........T.....................................................
B.1.1.350  .G..C.................A..........................A.......G......A.......A...........T.....................................................
B.1.1.351  .G..C.................A..........................A.......G......A.......A...........T.....................................................
B.1.1.352  .G..C.................A..........................A.......G......A.......A...........T.....................................................
B.1.1.353  .G..C.................A..........................A.......G......A.......A...........T.....................................................
B.1.1.354  .G..C.................A..........................A.......G......A.......A...........T.....................................................
B.1.1.355  .G..C.................A..........................A.......G......A.......A...........T.....................................................
B.1.1.356  .G..C.................A..........................A.......G......A.......A...........T.....................................................
B.1.1.357  .G..C.................A..........................A.......G......A.......A...........T.....................................................
B.1.1.358  .G..C.................A..........................A.......G......A.......A...........T.....................................................
B.1.1.359  .G..C.................A..........................A.......G......A.......A...........T.....................................................
B.1.1.360  .G..C.................A..........................A.......G......A.......A...........T.....................................................
B.1.1.361  .G..C.................A..........................A.......G......A.......A...........T.....................................................
B.1.1.362  .G..C.................A..........................A.......G......A.......A...........T.....................................................
B.1.1.363  .G..C.................A..........................A.......G......A.......A...........T.....................................................
B.1.1.364  .G..C.................A..........................A.......G......A.......A...........T.....................................................
B.1.1.365  .G..C.................A..........................A.......G......A.......A...........T.....................................................
B.1.1.366  .G..C.................A..........................A.......G......A.......A...........T.....................................................
B.1.1.367  .G..C.................A..........................A.......G......A.......A...........T.....................................................
B.1.1.368  .G..C.................A..........................A.......G......A.......A...........T.....................................................
B.1.1.369  .G..C.................A..........................A.......G......A.......A...........T.....................................................
B.1.1.37   .G..C.................A..........................A.......G......A.......A...........T.....................................................
B.1.1.370  .G..C.................A..........................A.......G......A.......A...........T.....................................................
B.1.1.371  .G..C.................A..........................A.......G......A.......A...........T.....................................................
B.1.1.372  .G..C.................A..........................A.......G......A.......A...........T.....................................................
B.1.1.373  .G..C.................A..........................A.......G......A.......A...........T.....................................................
B.1.1.374  .G..C.................A..........................A.......G......A.......A...........T.....................................................
B.1.1.375  .G..C.................A..........................A.......G......A.......A...........T.....................................................
B.1.1.376  .G..C.................A..........................A.......G......A.......A...........T.....................................................
B.1.1.377  .G..C.................A..........................A.......G......A.......A...........T.....................................................
B.1.1.378  .G..C.................A..........................A.......G......A.......A...........T.....................................................
B.1.1.379  .G..C.................A..........................A.......G......A.......A...........T.....................................................
B.1.1.38   .G..C.................A..........................A.......G......A.......A...........T.....................................................
B.1.1.381  .G..C.................A..........................A.......G......A.......A...........T.....................................................
B.1.1.382  .G..C.................A..........................A.......G......A.......A...........T.....................................................
B.1.1.383  .G..C.................A..........................A.......G......A.......A...........T.....................................................
B.1.1.385  .G..C.................A..........................A.......G......A.......A...........T.....................................................
B.1.1.386  .G..C.................A..........................A.......G......A.......A...........T.....................................................
B.1.1.387  .G..C.................A..........................A.......G......A.......A...........T.....................................................
B.1.1.388  .G..C.................A..........................A.......G......A.......A...........T.....................................................
B.1.1.389  .G..C.................A..........................A.......G......A.......A...........T.....................................................
B.1.1.39   .G..C.................A..........................A.......G......A.......A...........T.....................................................
B.1.1.391  .G..C.................A..........................A.......G......A.......A...........T.....................................................
B.1.1.392  .G..C.................A..........................A.......G......A.......A...........T.....................................................
B.1.1.393  .G..C.................A..........................A.......G......A.......A...........T.....................................................
B.1.1.394  .G..C.................A..........................A.......G......A.......A...........T.....................................................
B.1.1.395  .G..C.................A..........................A.......G......A.......A...........T.....................................................
B.1.1.396  .G..C.................A..........................A.......G......A.......A...........T.....................................................
B.1.1.397  .G..C.................A..........................A.......G......A.......A...........T.....................................................
B.1.1.398  .G..C.................A..........................A.......G......A.......A...........T.....................................................
B.1.1.399  .G..C.................A..........................A.......G......A.......A...........T.....................................................
B.1.1.4    .G..C.................A..........................A.......G......A.......A...........T.....................................................
B.1.1.40   .G..C.................A..........................A.......G......A.......A...........T.....................................................
B.1.1.400  .G..C.................A..........................A.......G......A.......A...........T.....................................................
B.1.1.401  .G..C.................A..........................A.......G......A.......A...........T.....................................................
B.1.1.402  .G..C.................A..........................A.......G......A.......A...........T.....................................................
B.1.1.403  .G..C.................A..........................A.......G......A.......A...........T.....................................................
B.1.1.404  .G..C.................A..........................A.......G......A.......A...........T.....................................................
B.1.1.405  .G..C.................A..........................A.......G......A.......A...........T.....................................................
B.1.1.406  .G..C.................A..........................A.......G......A.......A...........T.....................................................
B.1.1.407  .G..C.................A..........................A.......G......A.......A...........T.....................................................
B.1.1.408  .G..C.................A..........................A.......G......A.......A...........T.....................................................
B.1.1.409  .G..C.................A..........................A.......G......A.......A...........T.....................................................
B.1.1.41   .G..C.................A..........................A.......G......A.......A...........T.....................................................
B.1.1.410  .G..C.................A..........................A.......G......A.......A...........T.....................................................
B.1.1.411  .G..C.................A..........................A.......G......A.......A...........T.....................................................
B.1.1.412  .G..C.................A..........................A.......G......A.......A...........T.....................................................
B.1.1.414  .G..C.................A..........................A.......G......A.......A...........T.....................................................
B.1.1.415  .G..C.................A..........................A.......G......A.......A...........T.....................................................
B.1.1.416  .G..C.................A..........................A.......G......A.......A...........T.....................................................
B.1.1.417  .G..C.................A..........................A.......G......A.......A...........T.....................................................
B.1.1.418  .G..C.................A..........................A.......G......A.......A...........T.....................................................
B.1.1.419  .G..C.................A..........................A.......G......A.......A...........T.....................................................
B.1.1.420  .G..C.................A..........................A.......G......A.......A...........T.....................................................
B.1.1.421  .G..C.................A..........................A.......G......A.......A...........T.....................................................
B.1.1.422  .G..C.................A..........................A.......G......A.......A...........T.....................................................
B.1.1.423  .G..C.................A..........................A.......G......A.......A...........T.....................................................
B.1.1.424  .G..C.................A..........................A.......G......A.......A...........T.....................................................
B.1.1.425  .G..C.................A..........................A.......G......A.......A...........T.....................................................
B.1.1.426  .G..C.................A..........................A.......G......A.......A...........T.....................................................
B.1.1.427  .G..C.................A..........................A.......G......A.......A...........T.....................................................
B.1.1.428  .G..C.................A..........................A.......G......A.......A...........T.....................................................
B.1.1.429  .G..C.................A..........................A.......G......A.......A...........T.....................................................
B.1.1.43   .G..C.................A..........................A.......G......A.......A...........T.....................................................
B.1.1.430  .G..C.................A..........................A.......G......A.......A...........T.....................................................
B.1.1.432  .G..C.................A..........................A.......G......A.......A...........T.....................................................
B.1.1.434  .G..C.................A..........................A.......G......A.......A...........T.....................................................
B.1.1.435  .G..C.................A..........................A.......G......A.......A...........T.....................................................
B.1.1.436  .G..C.................A..........................A.......G......A.......A...........T.....................................................
B.1.1.437  .G..C.................A..........................A.......G......A.......A...........T.....................................................
B.1.1.438  .G..C.................A..........................A.......G......A.......A...........T.....................................................
B.1.1.44   .G..C.................A..........................A.......G......A.......A...........T.....................................................
B.1.1.440  .G..C.................A..........................A.......G......A.......A...........T.....................................................
B.1.1.441  .G..C.................A..........................A.......G......A.......A...........T.....................................................
B.1.1.442  .G..C.................A..........................A.......G......A.......A...........T.....................................................
B.1.1.444  .G..C.................A..........................A.......G......A.......A...........T.....................................................
B.1.1.446  .G..C.................A..........................A.......G......A.......A...........T.....................................................
B.1.1.447  .G..C.................A..........................A.......G......A.......A...........T.....................................................
B.1.1.448  .G..C.................A..........................A.......G......A.......A...........T.....................................................
B.1.1.449  .G..C.................A..........................A.......G......A.......A...........T.....................................................
B.1.1.45   .G..C.................A..........................A.......G......A.......A...........T.....................................................
B.1.1.450  .G..C.................A..........................A.......G......A.......A...........T.....................................................
B.1.1.451  .G..C.................A..........................A.......G......A.......A...........T.....................................................
B.1.1.452  .G..C.................A..........................A.......G......A.......A...........T.....................................................
B.1.1.453  .G..C.................A..........................A.......G......A.......A...........T.....................................................
B.1.1.456  .G..C.................A..........................A.......G......A.......A...........T.....................................................
B.1.1.458  .G..C.................A..........................A.......G......A.......A...........T.....................................................
B.1.1.459  .G..C.................A..........................A.......G......A.......A...........T.....................................................
B.1.1.46   .G..C.................A..........................A.......G......A.......A...........T.....................................................
B.1.1.461  .G..C.................A..........................A.......G......A.......A...........T.....................................................
B.1.1.462  .G..C.................A..........................A.......G......A.......A...........T.....................................................
B.1.1.463  .G..C.................A..........................A.......G......A.......A...........T.....................................................
B.1.1.464  .G..C.................A..........................A.......G......A.......A...........T.....................................................
B.1.1.465  .G..C.................A..........................A.......G......A.......A...........T.....................................................
B.1.1.466  .G..C.................A..........................A.......G......A.......A...........T.....................................................
B.1.1.467  .G..C.................A..........................A.......G......A.......A...........T.....................................................
B.1.1.47   .G..C.................A..........................A.......G......A.......A...........T.....................................................
B.1.1.48   .G..C.................A..........................A.......G......A.......A...........T.....................................................
B.1.1.480  .G..C.................A..........................A.......G......A.......A...........T.....................................................
B.1.1.481  .G..C.................A..........................A.......G......A.......A...........T.....................................................
B.1.1.482  .G..C.................A..........................A.......G......A.......A...........T.....................................................
B.1.1.483  .G..C.................A..........................A.......G......A.......A...........T.....................................................
B.1.1.484  .G..C.................A..........................A.......G......A.......A...........T.....................................................
B.1.1.485  .G..C.................A..........................A.......G......A.......A...........T.....................................................
B.1.1.486  .G..C.................A..........................A.......G......A.......A...........T.....................................................
B.1.1.487  .G..C.................A..........................A.......G......A.......A...........T.....................................................
B.1.1.49   .G..C.................A..........................A.......G......A.......A...........T.....................................................
B.1.1.5    .G..C.................A..........................A.......G......A.......A...........T.....................................................
B.1.1.50   .G..C.................A..........................A.......G......A.......A...........T.....................................................
B.1.1.500  .G..C.................A..........................A.......G......A.......A...........T.....................................................
B.1.1.506  .G..C.................A..........................A.......G......A.......A...........T.....................................................
B.1.1.507  .G..C.................A..........................A.......G......A.......A...........T.....................................................
B.1.1.51   .G..C.................A..........................A.......G......A.......A...........T.....................................................
B.1.1.512  .G..C.................A..........................A.......G......A.......A...........T.....................................................
B.1.1.513  .G..C.................A..........................A.......G......A.......A...........T.....................................................
B.1.1.514  .G..C.................A..........................A.......G......A.......A...........T.....................................................
B.1.1.515  .G..C.................A..........................A.......G......A.......A...........T.....................................................
B.1.1.517  .G..C.................A..........................A.......G......A.......A...........T.....................................................
B.1.1.518  .G..C.................A..........................A.......G......A.......A...........T.....................................................
B.1.1.52   .G..C.................A..........................A.......G......A.......A...........T.....................................................
B.1.1.521  .G..C.................A..........................A.......G......A.......A...........T.....................................................
B.1.1.522  .G..C.................A..........................A.......G......A.......A...........T.....................................................
B.1.1.524  .G..C.................A..........................A.......G......A.......A...........T.....................................................
B.1.1.525  .G..C.................A..........................A.......G......A.......A...........T.....................................................
B.1.1.526  .G..C.................A..........................A.......G......A.......A...........T.....................................................
B.1.1.528  .G..C.................A..........................A.......G......A.......A...........T.....................................................
B.1.1.53   .G..C.................A..........................A.......G......A.......A...........T.....................................................
B.1.1.54   .G..C.................A..........................A.......G......A.......A...........T.....................................................
B.1.1.55   .G..C.................A..........................A.......G......A.......A...........T.....................................................
B.1.1.56   .G..C.................A..........................A.......G......A.......A...........T.....................................................
B.1.1.57   .G..C.................A..........................A.......G......A.......A...........T.....................................................
B.1.1.58   .G..C.................A..........................A.......G......A.......A...........T.....................................................
B.1.1.59   .G..C.................A..........................A.......G......A.......A...........T.....................................................
B.1.1.61   .G..C.................A..........................A.......G......A.......A...........T.....................................................
B.1.1.62   .G..C.................A..........................A.......G......A.......A...........T.....................................................
B.1.1.63   .G..C.................A..........................A.......G......A.......A...........T.....................................................
B.1.1.67   .G..C.................A..........................A.......G......A.......A...........T.....................................................
B.1.1.70   .G..C.................A..........................A.......G......A.......A...........T.....................................................
B.1.1.71   .G..C.................A..........................A.......G......A.......A...........T.....................................................
B.1.1.72   .G..C.................A..........................A.......G......A.......A...........T.....................................................
B.1.1.74   .G..C.................A..........................A.......G......A.......A...........T.....................................................
B.1.1.75   .G..C.................A..........................A.......G......A.......A...........T.....................................................
B.1.1.77   .G..C.................A..........................A.......G......A.......A...........T.....................................................
B.1.1.8    .G..C.................A..........................A.......G......A.......A...........T.....................................................
B.1.1.82   .G..C.................A..........................A.......G......A.......A...........T.....................................................
B.1.1.83   .G..C.................A..........................A.......G......A.......A...........T.....................................................
B.1.1.84   .G..C.................A..........................A.......G......A.......A...........T.....................................................
B.1.1.86   .G..C.................A..........................A.......G......A.......A...........T.....................................................
B.1.1.87   .G..C.................A..........................A.......G......A.......A...........T.....................................................
B.1.1.88   .G..C.................A..........................A.......G......A.......A...........T.....................................................
B.1.1.89   .G..C.................A..........................A.......G......A.......A...........T.....................................................
B.1.1.90   .G..C.................A..........................A.......G......A.......A...........T.....................................................
B.1.1.91   .G..C.................A..........................A.......G......A.......A...........T.....................................................
B.1.1.92   .G..C.................A..........................A.......G......A.......A...........T.....................................................
B.1.1.93   .G..C.................A..........................A.......G......A.......A...........T.....................................................
B.1.1.95   .G..C.................A..........................A.......G......A.......A...........T.....................................................
B.1.1.97   .G..C.................A..........................A.......G......A.......A...........T.....................................................
B.1.1.98   .G..C.................A..........................A.......G......A.......A...........T.....................................................
B.1.1.99   .G..C.................A..........................A.......G......A.......A...........T.....................................................
B.1.103    .G..C.................A..........................A.......G......A.......A...........T.....................................................
B.1.104    .G..C.................A..........................A.......G......A.......A...........T.....................................................
B.1.105    .G..C.................A..........................A.......G......A.......A...........T.....................................................
B.1.106    .G..C.................A..........................A.......G......A.......A...........T.....................................................
B.1.108    .G..C.................A..........................A.......G......A.......A...........T.....................................................
B.1.110    .G..C.................A..........................A.......G......A.......A...........T.....................................................
B.1.110.1  .G..C.................A..........................A.......G......A.......A...........T.....................................................
B.1.110.2  .G..C.................A..........................A.......G......A.......A...........T.....................................................
B.1.110.3  .G..C.................A..........................A.......G......A.......A...........T.....................................................
B.1.111    .G..C.................A..........................A.......G......A.......A...........T.....................................................
B.1.113    .G..C.................A..........................A.......G......A.......A...........T.....................................................
B.1.115    .G..C.................A..........................A.......G......A.......A...........T.....................................................
B.1.116    .G..C.................A..........................A.......G......A.......A...........T.....................................................
B.1.117    .G..C.................A..........................A.......G......A.......A...........T.....................................................
B.1.118    .G..C.................A..........................A.......G......A.......A...........T.....................................................
B.1.119    .G..C.................A..........................A.......G......A.......A...........T.....................................................
B.1.12     .G..C.................A..........................A.......G......A.......A...........T.....................................................
B.1.120    .G..C.................A..........................A.......G......A.......A...........T.....................................................
B.1.124    .G..C.................A..........................A.......G......A.......A...........T.....................................................
B.1.126    .G..C.................A..........................A.......G......A.......A...........T.....................................................
B.1.128    .G..C.................A..........................A.......G......A.......A...........T.....................................................
B.1.13     .G..C.................A..........................A.......G......A.......A...........T.....................................................
B.1.131    .G..C.................A..........................A.......G......A.......A...........T.....................................................
B.1.134    .G..C.................A..........................A.......G......A.......A...........T.....................................................
B.1.137    .G..C.................A..........................A.......G......A.......A...........T.....................................................
B.1.139    .G..C.................A..........................A.......G......A.......A...........T.....................................................
B.1.140    .G..C.................A..........................A.......G......A.......A...........T.....................................................
B.1.142    .G..C.................A..........................A.......G......A.......A...........T.....................................................
B.1.143    .G..C.................A..........................A.......G......A.......A...........T.....................................................
B.1.145    .G..C.................A..........................A.......G......A.......A...........T.....................................................
B.1.146    .G..C.................A..........................A.......G......A.......A...........T.....................................................
B.1.147    .G..C.................A..........................A.......G......A.......A...........T.....................................................
B.1.149    .G..C.................A..........................A.......G......A.......A...........T.....................................................
B.1.151    .G..C.................A..........................A.......G......A.......A...........T.....................................................
B.1.153    .G..C.................A..........................A.......G......A.......A...........T.....................................................
B.1.157    .G..C.................A..........................A.......G......A.......A...........T.....................................................
B.1.158    .G..C.................A..........................A.......G......A.......A...........T.....................................................
B.1.159    .G..C.................A..........................A.......G......A.......A...........T.....................................................
B.1.160.20 .G..C.................A..........................A.......G......A.......A...........T.....................................................
B.1.160.30 .G..C.................A..........................A.......G......A.......A...........T.....................................................
B.1.160.32 .G..C.................A..........................A.......G......A.......A...........T.....................................................
B.1.161    .G..C.................A..........................A.......G......A.......A...........T.....................................................
B.1.162    .G..C.................A..........................A.......G......A.......A...........T.....................................................
B.1.163    .G..C.................A..........................A.......G......A.......A...........T.....................................................
B.1.164    .G..C.................A..........................A.......G......A.......A...........T.....................................................
B.1.165    .G..C.................A..........................A.......G......A.......A...........T.....................................................
B.1.166    .G..C.................A..........................A.......G......A.......A...........T.....................................................
B.1.167    .G..C.................A..........................A.......G......A.......A...........T.....................................................
B.1.168    .G..C.................A..........................A.......G......A.......A...........T.....................................................
B.1.169    .G..C.................A..........................A.......G......A.......A...........T.....................................................
B.1.170    .G..C.................A..........................A.......G......A.......A...........T.....................................................
B.1.173    .G..C.................A..........................A.......G......A.......A...........T.....................................................
B.1.177    .G..C.................A..........................A.......G......A.......A...........T.....................................................
B.1.177.10 .G..C.................A..........................A.......G......A.......A...........T.....................................................
B.1.177.11 .G..C.................A..........................A.......G......A.......A...........T.....................................................
B.1.177.12 .G..C.................A..........................A.......G......A.......A...........T.....................................................
B.1.177.14 .G..C.................A..........................A.......G......A.......A...........T.....................................................
B.1.177.15 .G..C.................A..........................A.......G......A.......A...........T.....................................................
B.1.177.16 .G..C.................A..........................A.......G......A.......A...........T.....................................................
B.1.177.17 .G..C.................A..........................A.......G......A.......A...........T.....................................................
B.1.177.18 .G..C.................A..........................A.......G......A.......A...........T.....................................................
B.1.177.19 .G..C.................A..........................A.......G......A.......A...........T.....................................................
B.1.177.20 .G..C.................A..........................A.......G......A.......A...........T.....................................................
B.1.177.21 .G..C.................A..........................A.......G......A.......A...........T.....................................................
B.1.177.23 .G..C.................A..........................A.......G......A.......A...........T.....................................................
B.1.177.24 .G..C.................A..........................A.......G......A.......A...........T.....................................................
B.1.177.25 .G..C.................A..........................A.......G......A.......A...........T.....................................................
B.1.177.26 .G..C.................A..........................A.......G......A.......A...........T.....................................................
B.1.177.27 .G..C.................A..........................A.......G......A.......A...........T.....................................................
B.1.177.28 .G..C.................A..........................A.......G......A.......A...........T.....................................................
B.1.177.29 .G..C.................A..........................A.......G......A.......A...........T.....................................................
B.1.177.3  .G..C.................A..........................A.......G......A.......A...........T.....................................................
B.1.177.30 .G..C.................A..........................A.......G......A.......A...........T.....................................................
B.1.177.31 .G..C.................A..........................A.......G......A.......A...........T.....................................................
B.1.177.32 .G..C.................A..........................A.......G......A.......A...........T.....................................................
B.1.177.33 .G..C.................A..........................A.......G......A.......A...........T.....................................................
B.1.177.34 .G..C.................A..........................A.......G......A.......A...........T.....................................................
B.1.177.35 .G..C.................A..........................A.......G......A.......A...........T.....................................................
B.1.177.36 .G..C.................A..........................A.......G......A.......A...........T.....................................................
B.1.177.37 .G..C.................A..........................A.......G......A.......A...........T.....................................................
B.1.177.38 .G..C.................A..........................A.......G......A.......A...........T.....................................................
B.1.177.39 .G..C.................A..........................A.......G......A.......A...........T.....................................................
B.1.177.4  .G..C.................A..........................A.......G......A.......A...........T.....................................................
B.1.177.40 .G..C.................A..........................A.......G......A.......A...........T.....................................................
B.1.177.42 .G..C.................A..........................A.......G......A.......A...........T.....................................................
B.1.177.43 .G..C.................A..........................A.......G......A.......A...........T.....................................................
B.1.177.44 .G..C.................A..........................A.......G......A.......A...........T.....................................................
B.1.177.45 .G..C.................A..........................A.......G......A.......A...........T.....................................................
B.1.177.46 .G..C.................A..........................A.......G......A.......A...........T.....................................................
B.1.177.47 .G..C.................A..........................A.......G......A.......A...........T.....................................................
B.1.177.48 .G..C.................A..........................A.......G......A.......A...........T.....................................................
B.1.177.49 .G..C.................A..........................A.......G......A.......A...........T.....................................................
B.1.177.5  .G..C.................A..........................A.......G......A.......A...........T.....................................................
B.1.177.50 .G..C.................A..........................A.......G......A.......A...........T.....................................................
B.1.177.51 .G..C.................A..........................A.......G......A.......A...........T.....................................................
B.1.177.52 .G..C.................A..........................A.......G......A.......A...........T.....................................................
B.1.177.53 .G..C.................A..........................A.......G......A.......A...........T.....................................................
B.1.177.54 .G..C.................A..........................A.......G......A.......A...........T.....................................................
B.1.177.55 .G..C.................A..........................A.......G......A.......A...........T.....................................................
B.1.177.56 .G..C.................A..........................A.......G......A.......A...........T.....................................................
B.1.177.57 .G..C.................A..........................A.......G......A.......A...........T.....................................................
B.1.177.58 .G..C.................A..........................A.......G......A.......A...........T.....................................................
B.1.177.59 .G..C.................A..........................A.......G......A.......A...........T.....................................................
B.1.177.6  .G..C.................A..........................A.......G......A.......A...........T.....................................................
B.1.177.60 .G..C.................A..........................A.......G......A.......A...........T.....................................................
B.1.177.61 .G..C.................A..........................A.......G......A.......A...........T.....................................................
B.1.177.62 .G..C.................A..........................A.......G......A.......A...........T.....................................................
B.1.177.63 .G..C.................A..........................A.......G......A.......A...........T.....................................................
B.1.177.64 .G..C.................A..........................A.......G......A.......A...........T.....................................................
B.1.177.65 .G..C.................A..........................A.......G......A.......A...........T.....................................................
B.1.177.66 .G..C.................A..........................A.......G......A.......A...........T.....................................................
B.1.177.67 .G..C.................A..........................A.......G......A.......A...........T.....................................................
B.1.177.68 .G..C.................A..........................A.......G......A.......A...........T.....................................................
B.1.177.69 .G..C.................A..........................A.......G......A.......A...........T.....................................................
B.1.177.70 .G..C.................A..........................A.......G......A.......A...........T.....................................................
B.1.177.71 .G..C.................A..........................A.......G......A.......A...........T.....................................................
B.1.177.72 .G..C.................A..........................A.......G......A.......A...........T.....................................................
B.1.177.73 .G..C.................A..........................A.......G......A.......A...........T.....................................................
B.1.177.74 .G..C.................A..........................A.......G......A.......A...........T.....................................................
B.1.177.75 .G..C.................A..........................A.......G......A.......A...........T.....................................................
B.1.177.76 .G..C.................A..........................A.......G......A.......A...........T.....................................................
B.1.177.77 .G..C.................A..........................A.......G......A.......A...........T.....................................................
B.1.177.78 .G..C.................A..........................A.......G......A.......A...........T.....................................................
B.1.177.79 .G..C.................A..........................A.......G......A.......A...........T.....................................................
B.1.177.8  .G..C.................A..........................A.......G......A.......A...........T.....................................................
B.1.177.80 .G..C.................A..........................A.......G......A.......A...........T.....................................................
B.1.177.81 .G..C.................A..........................A.......G......A.......A...........T.....................................................
B.1.177.82 .G..C.................A..........................A.......G......A.......A...........T.....................................................
B.1.177.83 .G..C.................A..........................A.......G......A.......A...........T.....................................................
B.1.177.84 .G..C.................A..........................A.......G......A.......A...........T.....................................................
B.1.177.85 .G..C.................A..........................A.......G......A.......A...........T.....................................................
B.1.177.86 .G..C.................A..........................A.......G......A.......A...........T.....................................................
B.1.177.87 .G..C.................A..........................A.......G......A.......A...........T.....................................................
B.1.177.89 .G..C.................A..........................A.......G......A.......A...........T.....................................................
B.1.177.9  .G..C.................A..........................A.......G......A.......A...........T.....................................................
B.1.178    .G..C.................A..........................A.......G......A.......A...........T.....................................................
B.1.179    .G..C.................A..........................A.......G......A.......A...........T.....................................................
B.1.180    .G..C.................A..........................A.......G......A.......A...........T.....................................................
B.1.181    .G..C.................A..........................A.......G......A.......A...........T.....................................................
B.1.182    .G..C.................A..........................A.......G......A.......A...........T.....................................................
B.1.184    .G..C.................A..........................A.......G......A.......A...........T.....................................................
B.1.187    .G..C.................A..........................A.......G......A.......A...........T.....................................................
B.1.188    .G..C.................A..........................A.......G......A.......A...........T.....................................................
B.1.189    .G..C.................A..........................A.......G......A.......A...........T.....................................................
B.1.190    .G..C.................A..........................A.......G......A.......A...........T.....................................................
B.1.192    .G..C.................A..........................A.......G......A.......A...........T.....................................................
B.1.194    .G..C.................A..........................A.......G......A.......A...........T.....................................................
B.1.195    .G..C.................A..........................A.......G......A.......A...........T.....................................................
B.1.198    .G..C.................A..........................A.......G......A.......A...........T.....................................................
B.1.199    .G..C.................A..........................A.......G......A.......A...........T.....................................................
B.1.2      .G..C.................A..........................A.......G......A.......A...........T.....................................................
B.1.201    .G..C.................A..........................A.......G......A.......A...........T.....................................................
B.1.203    .G..C.................A..........................A.......G......A.......A...........T.....................................................
B.1.205    .G..C.................A..........................A.......G......A.......A...........T.....................................................
B.1.206    .G..C.................A..........................A.......G......A.......A...........T.....................................................
B.1.208    .G..C.................A..........................A.......G......A.......A...........T.....................................................
B.1.210    .G..C.................A..........................A.......G......A.......A...........T.....................................................
B.1.211    .G..C.................A..........................A.......G......A.......A...........T.....................................................
B.1.212    .G..C.................A..........................A.......G......A.......A...........T.....................................................
B.1.213    .G..C.................A..........................A.......G......A.......A...........T.....................................................
B.1.214    .G..C.................A..........................A.......G......A.......A...........T.....................................................
B.1.214.1  .G..C.................A..........................A.......G......A.......A...........T.....................................................
B.1.214.2  .G..C.................A..........................A.......G......A.......A...........T.....................................................
B.1.214.3  .G..C.................A..........................A.......G......A.......A...........T.....................................................
B.1.214.4  .G..C.................A..........................A.......G......A.......A...........T.....................................................
B.1.215    .G..C.................A..........................A.......G......A.......A...........T.....................................................
B.1.219    .G..C.................A..........................A.......G......A.......A...........T.....................................................
B.1.22     .G..C.................A..........................A.......G......A.......A...........T.....................................................
B.1.22.1   .G..C.................A..........................A.......G......A.......A...........T.....................................................
B.1.220    .G..C.................A..........................A.......G......A.......A...........T.....................................................
B.1.221    .G..C.................A..........................A.......G......A.......A...........T.....................................................
B.1.221.1  .G..C.................A..........................A.......G......A.......A...........T.....................................................
B.1.221.2  .G..C.................A..........................A.......G......A.......A...........T.....................................................
B.1.221.3  .G..C.................A..........................A.......G......A.......A...........T.....................................................
B.1.221.4  .G..C.................A..........................A.......G......A.......A...........T.....................................................
B.1.222    .G..C.................A..........................A.......G......A.......A...........T.....................................................
B.1.223    .G..C.................A..........................A.......G......A.......A...........T.....................................................
B.1.224    .G..C.................A..........................A.......G......A.......A...........T.....................................................
B.1.225    .G..C.................A..........................A.......G......A.......A...........T.....................................................
B.1.227    .G..C.................A..........................A.......G......A.......A...........T.....................................................
B.1.229    .G..C.................A..........................A.......G......A.......A...........T.....................................................
B.1.23     .G..C.................A..........................A.......G......A.......A...........T.....................................................
B.1.231    .G..C.................A..........................A.......G......A.......A...........T.....................................................
B.1.232    .G..C.................A..........................A.......G......A.......A...........T.....................................................
B.1.233    .G..C.................A..........................A.......G......A.......A...........T.....................................................
B.1.234    .G..C.................A..........................A.......G......A.......A...........T.....................................................
B.1.235    .G..C.................A..........................A.......G......A.......A...........T.....................................................
B.1.236    .G..C.................A..........................A.......G......A.......A...........T.....................................................
B.1.237    .G..C.................A..........................A.......G......A.......A...........T.....................................................
B.1.238    .G..C.................A..........................A.......G......A.......A...........T.....................................................
B.1.239    .G..C.................A..........................A.......G......A.......A...........T.....................................................
B.1.240    .G..C.................A..........................A.......G......A.......A...........T.....................................................
B.1.240.1  .G..C.................A..........................A.......G......A.......A...........T.....................................................
B.1.240.2  .G..C.................A..........................A.......G......A.......A...........T.....................................................
B.1.241    .G..C.................A..........................A.......G......A.......A...........T.....................................................
B.1.242    .G..C.................A..........................A.......G......A.......A...........T.....................................................
B.1.243    .G..C.................A..........................A.......G......A.......A...........T.....................................................
B.1.243.1  .G..C.................A..........................A.......G......A.......A...........T.....................................................
B.1.243.2  .G..C.................A..........................A.......G......A.......A...........T.....................................................
B.1.245    .G..C.................A..........................A.......G......A.......A...........T.....................................................
B.1.247    .G..C.................A..........................A.......G......A.......A...........T.....................................................
B.1.248    .G..C.................A..........................A.......G......A.......A...........T.....................................................
B.1.249    .G..C.................A..........................A.......G......A.......A...........T.....................................................
B.1.250    .G..C.................A..........................A.......G......A.......A...........T.....................................................
B.1.251    .G..C.................A..........................A.......G......A.......A...........T.....................................................
B.1.252    .G..C.................A..........................A.......G......A.......A...........T.....................................................
B.1.254    .G..C.................A..........................A.......G......A.......A...........T.....................................................
B.1.256    .G..C.................A..........................A.......G......A.......A...........T.....................................................
B.1.258    .G..C.................A..........................A.......G......A.......A...........T.....................................................
B.1.258.10 .G..C.................A..........................A.......G......A.......A...........T.....................................................
B.1.258.11 .G..C.................A..........................A.......G......A.......A...........T.....................................................
B.1.258.12 .G..C.................A..........................A.......G......A.......A...........T.....................................................
B.1.258.14 .G..C.................A..........................A.......G......A.......A...........T.....................................................
B.1.258.15 .G..C.................A..........................A.......G......A.......A...........T.....................................................
B.1.258.16 .G..C.................A..........................A.......G......A.......A...........T.....................................................
B.1.258.17 .G..C.................A..........................A.......G......A.......A...........T.....................................................
B.1.258.18 .G..C.................A..........................A.......G......A.......A...........T.....................................................
B.1.258.19 .G..C.................A..........................A.......G......A.......A...........T.....................................................
B.1.258.20 .G..C.................A..........................A.......G......A.......A...........T.....................................................
B.1.258.21 .G..C.................A..........................A.......G......A.......A...........T.....................................................
B.1.258.23 .G..C.................A..........................A.......G......A.......A...........T.....................................................
B.1.258.24 .G..C.................A..........................A.......G......A.......A...........T.....................................................
B.1.258.3  .G..C.................A..........................A.......G......A.......A...........T.....................................................
B.1.258.4  .G..C.................A..........................A.......G......A.......A...........T.....................................................
B.1.258.5  .G..C.................A..........................A.......G......A.......A...........T.....................................................
B.1.258.6  .G..C.................A..........................A.......G......A.......A...........T.....................................................
B.1.258.7  .G..C.................A..........................A.......G......A.......A...........T.....................................................
B.1.258.9  .G..C.................A..........................A.......G......A.......A...........T.....................................................
B.1.260    .G..C.................A..........................A.......G......A.......A...........T.....................................................
B.1.263    .G..C.................A..........................A.......G......A.......A...........T.....................................................
B.1.264    .G..C.................A..........................A.......G......A.......A...........T.....................................................
B.1.264.1  .G..C.................A..........................A.......G......A.......A...........T.....................................................
B.1.265    .G..C.................A..........................A.......G......A.......A...........T.....................................................
B.1.267    .G..C.................A..........................A.......G......A.......A...........T.....................................................
B.1.268    .G..C.................A..........................A.......G......A.......A...........T.....................................................
B.1.270    .G..C.................A..........................A.......G......A.......A...........T.....................................................
B.1.273    .G..C.................A..........................A.......G......A.......A...........T.....................................................
B.1.274    .G..C.................A..........................A.......G......A.......A...........T.....................................................
B.1.276    .G..C.................A..........................A.......G......A.......A...........T.....................................................
B.1.277    .G..C.................A..........................A.......G......A.......A...........T.....................................................
B.1.279    .G..C.................A..........................A.......G......A.......A...........T.....................................................
B.1.280    .G..C.................A..........................A.......G......A.......A...........T.....................................................
B.1.281    .G..C.................A..........................A.......G......A.......A...........T.....................................................
B.1.282    .G..C.................A..........................A.......G......A.......A...........T.....................................................
B.1.284    .G..C.................A..........................A.......G......A.......A...........T.....................................................
B.1.285    .G..C.................A..........................A.......G......A.......A...........T.....................................................
B.1.287    .G..C.................A..........................A.......G......A.......A...........T.....................................................
B.1.289    .G..C.................A..........................A.......G......A.......A...........T.....................................................
B.1.291    .G..C.................A..........................A.......G......A.......A...........T.....................................................
B.1.292    .G..C.................A..........................A.......G......A.......A...........T.....................................................
B.1.293    .G..C.................A..........................A.......G......A.......A...........T.....................................................
B.1.294    .G..C.................A..........................A.......G......A.......A...........T.....................................................
B.1.298    .G..C.................A..........................A.......G......A.......A...........T.....................................................
B.1.3      .G..C.................A..........................A.......G......A.......A...........T.....................................................
B.1.301    .G..C.................A..........................A.......G......A.......A...........T.....................................................
B.1.302    .G..C.................A..........................A.......G......A.......A...........T.....................................................
B.1.304    .G..C.................A..........................A.......G......A.......A...........T.....................................................
B.1.306    .G..C.................A..........................A.......G......A.......A...........T.....................................................
B.1.308    .G..C.................A..........................A.......G......A.......A...........T.....................................................
B.1.309    .G..C.................A..........................A.......G......A.......A...........T.....................................................
B.1.310    .G..C.................A..........................A.......G......A.......A...........T.....................................................
B.1.311    .G..C.................A..........................A.......G......A.......A...........T.....................................................
B.1.313    .G..C.................A..........................A.......G......A.......A...........T.....................................................
B.1.314    .G..C.................A..........................A.......G......A.......A...........T.....................................................
B.1.315    .G..C.................A..........................A.......G......A.......A...........T.....................................................
B.1.316    .G..C.................A..........................A.......G......A.......A...........T.....................................................
B.1.318    .G..C.................A..........................A.......G......A.......A...........T.....................................................
B.1.319    .G..C.................A..........................A.......G......A.......A...........T.....................................................
B.1.320    .G..C.................A..........................A.......G......A.......A...........T.....................................................
B.1.321    .G..C.................A..........................A.......G......A.......A...........T.....................................................
B.1.324    .G..C.................A..........................A.......G......A.......A...........T.....................................................
B.1.325    .G..C.................A..........................A.......G......A.......A...........T.....................................................
B.1.326    .G..C.................A..........................A.......G......A.......A...........T.....................................................
B.1.328    .G..C.................A..........................A.......G......A.......A...........T.....................................................
B.1.329    .G..C.................A..........................A.......G......A.......A...........T.....................................................
B.1.330    .G..C.................A..........................A.......G......A.......A...........T.....................................................
B.1.332    .G..C.................A..........................A.......G......A.......A...........T.....................................................
B.1.333    .G..C.................A..........................A.......G......A.......A...........T.....................................................
B.1.334    .G..C.................A..........................A.......G......A.......A...........T.....................................................
B.1.335    .G..C.................A..........................A.......G......A.......A...........T.....................................................
B.1.336    .G..C.................A..........................A.......G......A.......A...........T.....................................................
B.1.337    .G..C.................A..........................A.......G......A.......A...........T.....................................................
B.1.338    .G..C.................A..........................A.......G......A.......A...........T.....................................................
B.1.340    .G..C.................A..........................A.......G......A.......A...........T.....................................................
B.1.341    .G..C.................A..........................A.......G......A.......A...........T.....................................................
B.1.342    .G..C.................A..........................A.......G......A.......A...........T.....................................................
B.1.343    .G..C.................A..........................A.......G......A.......A...........T.....................................................
B.1.344    .G..C.................A..........................A.......G......A.......A...........T.....................................................
B.1.346    .G..C.................A..........................A.......G......A.......A...........T.....................................................
B.1.348    .G..C.................A..........................A.......G......A.......A...........T.....................................................
B.1.349    .G..C.................A..........................A.......G......A.......A...........T.....................................................
B.1.35     .G..C.................A..........................A.......G......A.......A...........T.....................................................
B.1.350    .G..C.................A..........................A.......G......A.......A...........T.....................................................
B.1.350.1  .G..C.................A..........................A.......G......A.......A...........T.....................................................
B.1.354    .G..C.................A..........................A.......G......A.......A...........T.....................................................
B.1.355    .G..C.................A..........................A.......G......A.......A...........T.....................................................
B.1.356    .G..C.................A..........................A.......G......A.......A...........T.....................................................
B.1.357    .G..C.................A..........................A.......G......A.......A...........T.....................................................
B.1.358    .G..C.................A..........................A.......G......A.......A...........T.....................................................
B.1.359    .G..C.................A..........................A.......G......A.......A...........T.....................................................
B.1.36     .G..C.................A..........................A.......G......A.......A...........T.....................................................
B.1.36.1   .G..C.................A..........................A.......G......A.......A...........T.....................................................
B.1.36.10  .G..C.................A..........................A.......G......A.......A...........T.....................................................
B.1.36.12  .G..C.................A..........................A.......G......A.......A...........T.....................................................
B.1.36.16  .G..C.................A..........................A.......G......A.......A...........T.....................................................
B.1.36.17  .G..C.................A..........................A.......G......A.......A...........T.....................................................
B.1.36.18  .G..C.................A..........................A.......G......A.......A...........T.....................................................
B.1.36.19  .G..C.................A..........................A.......G......A.......A...........T.....................................................
B.1.36.2   .G..C.................A..........................A.......G......A.......A...........T.....................................................
B.1.36.20  .G..C.................A..........................A.......G......A.......A...........T.....................................................
B.1.36.21  .G..C.................A..........................A.......G......A.......A...........T.....................................................
B.1.36.22  .G..C.................A..........................A.......G......A.......A...........T.....................................................
B.1.36.24  .G..C.................A..........................A.......G......A.......A...........T.....................................................
B.1.36.25  .G..C.................A..........................A.......G......A.......A...........T.....................................................
B.1.36.26  .G..C.................A..........................A.......G......A.......A...........T.....................................................
B.1.36.27  .G..C.................A..........................A.......G......A.......A...........T.....................................................
B.1.36.28  .G..C.................A..........................A.......G......A.......A...........T.....................................................
B.1.36.29  .G..C.................A..........................A.......G......A.......A...........T.....................................................
B.1.36.31  .G..C.................A..........................A.......G......A.......A...........T.....................................................
B.1.36.33  .G..C.................A..........................A.......G......A.......A...........T.....................................................
B.1.36.34  .G..C.................A..........................A.......G......A.......A...........T.....................................................
B.1.36.35  .G..C.................A..........................A.......G......A.......A...........T.....................................................
B.1.36.37  .G..C.................A..........................A.......G......A.......A...........T.....................................................
B.1.36.38  .G..C.................A..........................A.......G......A.......A...........T.....................................................
B.1.36.39  .G..C.................A..........................A.......G......A.......A...........T.....................................................
B.1.36.7   .G..C.................A..........................A.......G......A.......A...........T.....................................................
B.1.36.8   .G..C.................A..........................A.......G......A.......A...........T.....................................................
B.1.36.9   .G..C.................A..........................A.......G......A.......A...........T.....................................................
B.1.360    .G..C.................A..........................A.......G......A.......A...........T.....................................................
B.1.361    .G..C.................A..........................A.......G......A.......A...........T.....................................................
B.1.362    .G..C.................A..........................A.......G......A.......A...........T.....................................................
B.1.362.1  .G..C.................A..........................A.......G......A.......A...........T.....................................................
B.1.362.2  .G..C.................A..........................A.......G......A.......A...........T.....................................................
B.1.363    .G..C.................A..........................A.......G......A.......A...........T.....................................................
B.1.366    .G..C.................A..........................A.......G......A.......A...........T.....................................................
B.1.367    .G..C.................A..........................A.......G......A.......A...........T.....................................................
B.1.369    .G..C.................A..........................A.......G......A.......A...........T.....................................................
B.1.369.1  .G..C.................A..........................A.......G......A.......A...........T.....................................................
B.1.37     .G..C.................A..........................A.......G......A.......A...........T.....................................................
B.1.370    .G..C.................A..........................A.......G......A.......A...........T.....................................................
B.1.371    .G..C.................A..........................A.......G......A.......A...........T.....................................................
B.1.372    .G..C.................A..........................A.......G......A.......A...........T.....................................................
B.1.375    .G..C.................A..........................A.......G......A.......A...........T.....................................................
B.1.377    .G..C.................A..........................A.......G......A.......A...........T.....................................................
B.1.378    .G..C.................A..........................A.......G......A.......A...........T.....................................................
B.1.379    .G..C.................A..........................A.......G......A.......A...........T.....................................................
B.1.38     .G..C.................A..........................A.......G......A.......A...........T.....................................................
B.1.380    .G..C.................A..........................A.......G......A.......A...........T.....................................................
B.1.381    .G..C.................A..........................A.......G......A.......A...........T.....................................................
B.1.382    .G..C.................A..........................A.......G......A.......A...........T.....................................................
B.1.383    .G..C.................A..........................A.......G......A.......A...........T.....................................................
B.1.384    .G..C.................A..........................A.......G......A.......A...........T.....................................................
B.1.385    .G..C.................A..........................A.......G......A.......A...........T.....................................................
B.1.387    .G..C.................A..........................A.......G......A.......A...........T.....................................................
B.1.388    .G..C.................A..........................A.......G......A.......A...........T.....................................................
B.1.389    .G..C.................A..........................A.......G......A.......A...........T.....................................................
B.1.39     .G..C.................A..........................A.......G......A.......A...........T.....................................................
B.1.390    .G..C.................A..........................A.......G......A.......A...........T.....................................................
B.1.391    .G..C.................A..........................A.......G......A.......A...........T.....................................................
B.1.393    .G..C.................A..........................A.......G......A.......A...........T.....................................................
B.1.395    .G..C.................A..........................A.......G......A.......A...........T.....................................................
B.1.396    .G..C.................A..........................A.......G......A.......A...........T.....................................................
B.1.397    .G..C.................A..........................A.......G......A.......A...........T.....................................................
B.1.398    .G..C.................A..........................A.......G......A.......A...........T.....................................................
B.1.399    .G..C.................A..........................A.......G......A.......A...........T.....................................................
B.1.40     .G..C.................A..........................A.......G......A.......A...........T.....................................................
B.1.400    .G..C.................A..........................A.......G......A.......A...........T.....................................................
B.1.400.1  .G..C.................A..........................A.......G......A.......A...........T.....................................................
B.1.401    .G..C.................A..........................A.......G......A.......A...........T.....................................................
B.1.402    .G..C.................A..........................A.......G......A.......A...........T.....................................................
B.1.403    .G..C.................A..........................A.......G......A.......A...........T.....................................................
B.1.405    .G..C.................A..........................A.......G......A.......A...........T.....................................................
B.1.406    .G..C.................A..........................A.......G......A.......A...........T.....................................................
B.1.407    .G..C.................A..........................A.......G......A.......A...........T.....................................................
B.1.409    .G..C.................A..........................A.......G......A.......A...........T.....................................................
B.1.411    .G..C.................A..........................A.......G......A.......A...........T.....................................................
B.1.413    .G..C.................A..........................A.......G......A.......A...........T.....................................................
B.1.415    .G..C.................A..........................A.......G......A.......A...........T.....................................................
B.1.415.1  .G..C.................A..........................A.......G......A.......A...........T.....................................................
B.1.416    .G..C.................A..........................A.......G......A.......A...........T.....................................................
B.1.416.1  .G..C.................A..........................A.......G......A.......A...........T.....................................................
B.1.417    .G..C.................A..........................A.......G......A.......A...........T.....................................................
B.1.418    .G..C.................A..........................A.......G......A.......A...........T.....................................................
B.1.420    .G..C.................A..........................A.......G......A.......A...........T.....................................................
B.1.421    .G..C.................A..........................A.......G......A.......A...........T.....................................................
B.1.422    .G..C.................A..........................A.......G......A.......A...........T.....................................................
B.1.423    .G..C.................A..........................A.......G......A.......A...........T.....................................................
B.1.424    .G..C.................A..........................A.......G......A.......A...........T.....................................................
B.1.425    .G..C.................A..........................A.......G......A.......A...........T.....................................................
B.1.426    .G..C.................A..........................A.......G......A.......A...........T.....................................................
B.1.427    .G..C.................A..........................A.......G......A.......A...........T.....................................................
B.1.428    .G..C.................A..........................A.......G......A.......A...........T.....................................................
B.1.428.2  .G..C.................A..........................A.......G......A.......A...........T.....................................................
B.1.429    .G..C.................A..........................A.......G......A.......A...........T.....................................................
B.1.429.1  .G..C.................A..........................A.......G......A.......A...........T.....................................................
B.1.431    .G..C.................A..........................A.......G......A.......A...........T.....................................................
B.1.432    .G..C.................A..........................A.......G......A.......A...........T.....................................................
B.1.433    .G..C.................A..........................A.......G......A.......A...........T.....................................................
B.1.434    .G..C.................A..........................A.......G......A.......A...........T.....................................................
B.1.435    .G..C.................A..........................A.......G......A.......A...........T.....................................................
B.1.436    .G..C.................A..........................A.......G......A.......A...........T.....................................................
B.1.437    .G..C.................A..........................A.......G......A.......A...........T.....................................................
B.1.438    .G..C.................A..........................A.......G......A.......A...........T.....................................................
B.1.438.1  .G..C.................A..........................A.......G......A.......A...........T.....................................................
B.1.438.2  .G..C.................A..........................A.......G......A.......A...........T.....................................................
B.1.438.3  .G..C.................A..........................A.......G......A.......A...........T.....................................................
B.1.439    .G..C.................A..........................A.......G......A.......A...........T.....................................................
B.1.44     .G..C.................A..........................A.......G......A.......A...........T.....................................................
B.1.441    .G..C.................A..........................A.......G......A.......A...........T.....................................................
B.1.442    .G..C.................A..........................A.......G......A.......A...........T.....................................................
B.1.443    .G..C.................A..........................A.......G......A.......A...........T.....................................................
B.1.444    .G..C.................A..........................A.......G......A.......A...........T.....................................................
B.1.445    .G..C.................A..........................A.......G......A.......A...........T.....................................................
B.1.446    .G..C.................A..........................A.......G......A.......A...........T.....................................................
B.1.448    .G..C.................A..........................A.......G......A.......A...........T.....................................................
B.1.450    .G..C.................A..........................A.......G......A.......A...........T.....................................................
B.1.451    .G..C.................A..........................A.......G......A.......A...........T.....................................................
B.1.452    .G..C.................A..........................A.......G......A.......A...........T.....................................................
B.1.453    .G..C.................A..........................A.......G......A.......A...........T.....................................................
B.1.456    .G..C.................A..........................A.......G......A.......A...........T.....................................................
B.1.458    .G..C.................A..........................A.......G......A.......A...........T.....................................................
B.1.459    .G..C.................A..........................A.......G......A.......A...........T.....................................................
B.1.460    .G..C.................A..........................A.......G......A.......A...........T.....................................................
B.1.462    .G..C.................A..........................A.......G......A.......A...........T.....................................................
B.1.463    .G..C.................A..........................A.......G......A.......A...........T.....................................................
B.1.465    .G..C.................A..........................A.......G......A.......A...........T.....................................................
B.1.466.1  .G..C.................A..........................A.......G......A.......A...........T.....................................................
B.1.466.2  .G..C.................A..........................A.......G......A.......A...........T.....................................................
B.1.467    .G..C.................A..........................A.......G......A.......A...........T.....................................................
B.1.468    .G..C.................A..........................A.......G......A.......A...........T.....................................................
B.1.469    .G..C.................A..........................A.......G......A.......A...........T.....................................................
B.1.470    .G..C.................A..........................A.......G......A.......A...........T.....................................................
B.1.471    .G..C.................A..........................A.......G......A.......A...........T.....................................................
B.1.473    .G..C.................A..........................A.......G......A.......A...........T.....................................................
B.1.474    .G..C.................A..........................A.......G......A.......A...........T.....................................................
B.1.475    .G..C.................A..........................A.......G......A.......A...........T.....................................................
B.1.476    .G..C.................A..........................A.......G......A.......A...........T.....................................................
B.1.478    .G..C.................A..........................A.......G......A.......A...........T.....................................................
B.1.479    .G..C.................A..........................A.......G......A.......A...........T.....................................................
B.1.480    .G..C.................A..........................A.......G......A.......A...........T.....................................................
B.1.482    .G..C.................A..........................A.......G......A.......A...........T.....................................................
B.1.483    .G..C.................A..........................A.......G......A.......A...........T.....................................................
B.1.485    .G..C.................A..........................A.......G......A.......A...........T.....................................................
B.1.486    .G..C.................A..........................A.......G......A.......A...........T.....................................................
B.1.487    .G..C.................A..........................A.......G......A.......A...........T.....................................................
B.1.488    .G..C.................A..........................A.......G......A.......A...........T.....................................................
B.1.489    .G..C.................A..........................A.......G......A.......A...........T.....................................................
B.1.490    .G..C.................A..........................A.......G......A.......A...........T.....................................................
B.1.491    .G..C.................A..........................A.......G......A.......A...........T.....................................................
B.1.492    .G..C.................A..........................A.......G......A.......A...........T.....................................................
B.1.493    .G..C.................A..........................A.......G......A.......A...........T.....................................................
B.1.494    .G..C.................A..........................A.......G......A.......A...........T.....................................................
B.1.495    .G..C.................A..........................A.......G......A.......A...........T.....................................................
B.1.496    .G..C.................A..........................A.......G......A.......A...........T.....................................................
B.1.497    .G..C.................A..........................A.......G......A.......A...........T.....................................................
B.1.498    .G..C.................A..........................A.......G......A.......A...........T.....................................................
B.1.499    .G..C.................A..........................A.......G......A.......A...........T.....................................................
B.1.499.1  .G..C.................A..........................A.......G......A.......A...........T.....................................................
B.1.500    .G..C.................A..........................A.......G......A.......A...........T.....................................................
B.1.501    .G..C.................A..........................A.......G......A.......A...........T.....................................................
B.1.502    .G..C.................A..........................A.......G......A.......A...........T.....................................................
B.1.503    .G..C.................A..........................A.......G......A.......A...........T.....................................................
B.1.504    .G..C.................A..........................A.......G......A.......A...........T.....................................................
B.1.505    .G..C.................A..........................A.......G......A.......A...........T.....................................................
B.1.506    .G..C.................A..........................A.......G......A.......A...........T.....................................................
B.1.507    .G..C.................A..........................A.......G......A.......A...........T.....................................................
B.1.508    .G..C.................A..........................A.......G......A.......A...........T.....................................................
B.1.509    .G..C.................A..........................A.......G......A.......A...........T.....................................................
B.1.510    .G..C.................A..........................A.......G......A.......A...........T.....................................................
B.1.511    .G..C.................A..........................A.......G......A.......A...........T.....................................................
B.1.513    .G..C.................A..........................A.......G......A.......A...........T.....................................................
B.1.515    .G..C.................A..........................A.......G......A.......A...........T.....................................................
B.1.516    .G..C.................A..........................A.......G......A.......A...........T.....................................................
B.1.517.1  .G..C.................A..........................A.......G......A.......A...........T.....................................................
B.1.518    .G..C.................A..........................A.......G......A.......A...........T.....................................................
B.1.520    .G..C.................A..........................A.......G......A.......A...........T.....................................................
B.1.521    .G..C.................A..........................A.......G......A.......A...........T.....................................................
B.1.523    .G..C.................A..........................A.......G......A.......A...........T.....................................................
B.1.526    .G..C.................A..........................A.......G......A.......A...........T.....................................................
B.1.527    .G..C.................A..........................A.......G......A.......A...........T.....................................................
B.1.528    .G..C.................A..........................A.......G......A.......A...........T.....................................................
B.1.529    .G..C.................A..........................A.......G......A.......A...........T.....................................................
B.1.530    .G..C.................A..........................A.......G......A.......A...........T.....................................................
B.1.531    .G..C.................A..........................A.......G......A.......A...........T.....................................................
B.1.532    .G..C.................A..........................A.......G......A.......A...........T.....................................................
B.1.533    .G..C.................A..........................A.......G......A.......A...........T.....................................................
B.1.534    .G..C.................A..........................A.......G......A.......A...........T.....................................................
B.1.535    .G..C.................A..........................A.......G......A.......A...........T.....................................................
B.1.536    .G..C.................A..........................A.......G......A.......A...........T.....................................................
B.1.537    .G..C.................A..........................A.......G......A.......A...........T.....................................................
B.1.538    .G..C.................A..........................A.......G......A.......A...........T.....................................................
B.1.539    .G..C.................A..........................A.......G......A.......A...........T.....................................................
B.1.540    .G..C.................A..........................A.......G......A.......A...........T.....................................................
B.1.541    .G..C.................A..........................A.......G......A.......A...........T.....................................................
B.1.542    .G..C.................A..........................A.......G......A.......A...........T.....................................................
B.1.543    .G..C.................A..........................A.......G......A.......A...........T.....................................................
B.1.544    .G..C.................A..........................A.......G......A.......A...........T.....................................................
B.1.545    .G..C.................A..........................A.......G......A.......A...........T.....................................................
B.1.546    .G..C.................A..........................A.......G......A.......A...........T.....................................................
B.1.547    .G..C.................A..........................A.......G......A.......A...........T.....................................................
B.1.548    .G..C.................A..........................A.......G......A.......A...........T.....................................................
B.1.549    .G..C.................A..........................A.......G......A.......A...........T.....................................................
B.1.550    .G..C.................A..........................A.......G......A.......A...........T.....................................................
B.1.551    .G..C.................A..........................A.......G......A.......A...........T.....................................................
B.1.552    .G..C.................A..........................A.......G......A.......A...........T.....................................................
B.1.554    .G..C.................A..........................A.......G......A.......A...........T.....................................................
B.1.555    .G..C.................A..........................A.......G......A.......A...........T.....................................................
B.1.556    .G..C.................A..........................A.......G......A.......A...........T.....................................................
B.1.557    .G..C.................A..........................A.......G......A.......A...........T.....................................................
B.1.558    .G..C.................A..........................A.......G......A.......A...........T.....................................................
B.1.559    .G..C.................A..........................A.......G......A.......A...........T.....................................................
B.1.560    .G..C.................A..........................A.......G......A.......A...........T.....................................................
B.1.561    .G..C.................A..........................A.......G......A.......A...........T.....................................................
B.1.562    .G..C.................A..........................A.......G......A.......A...........T.....................................................
B.1.563    .G..C.................A..........................A.......G......A.......A...........T.....................................................
B.1.564    .G..C.................A..........................A.......G......A.......A...........T.....................................................
B.1.564.1  .G..C.................A..........................A.......G......A.......A...........T.....................................................
B.1.565    .G..C.................A..........................A.......G......A.......A...........T.....................................................
B.1.566    .G..C.................A..........................A.......G......A.......A...........T.....................................................
B.1.567    .G..C.................A..........................A.......G......A.......A...........T.....................................................
B.1.568    .G..C.................A..........................A.......G......A.......A...........T.....................................................
B.1.569    .G..C.................A..........................A.......G......A.......A...........T.....................................................
B.1.570    .G..C.................A..........................A.......G......A.......A...........T.....................................................
B.1.571    .G..C.................A..........................A.......G......A.......A...........T.....................................................
B.1.572    .G..C.................A..........................A.......G......A.......A...........T.....................................................
B.1.573    .G..C.................A..........................A.......G......A.......A...........T.....................................................
B.1.574    .G..C.................A..........................A.......G......A.......A...........T.....................................................
B.1.576    .G..C.................A..........................A.......G......A.......A...........T.....................................................
B.1.577    .G..C.................A..........................A.......G......A.......A...........T.....................................................
B.1.578    .G..C.................A..........................A.......G......A.......A...........T.....................................................
B.1.580    .G..C.................A..........................A.......G......A.......A...........T.....................................................
B.1.581    .G..C.................A..........................A.......G......A.......A...........T.....................................................
B.1.582    .G..C.................A..........................A.......G......A.......A...........T.....................................................
B.1.585    .G..C.................A..........................A.......G......A.......A...........T.....................................................
B.1.586    .G..C.................A..........................A.......G......A.......A...........T.....................................................
B.1.587    .G..C.................A..........................A.......G......A.......A...........T.....................................................
B.1.588    .G..C.................A..........................A.......G......A.......A...........T.....................................................
B.1.588.1  .G..C.................A..........................A.......G......A.......A...........T.....................................................
B.1.589    .G..C.................A..........................A.......G......A.......A...........T.....................................................
B.1.590    .G..C.................A..........................A.......G......A.......A...........T.....................................................
B.1.591    .G..C.................A..........................A.......G......A.......A...........T.....................................................
B.1.592    .G..C.................A..........................A.......G......A.......A...........T.....................................................
B.1.593    .G..C.................A..........................A.......G......A.......A...........T.....................................................
B.1.594    .G..C.................A..........................A.......G......A.......A...........T.....................................................
B.1.595    .G..C.................A..........................A.......G......A.......A...........T.....................................................
B.1.595.1  .G..C.................A..........................A.......G......A.......A...........T.....................................................
B.1.595.2  .G..C.................A..........................A.......G......A.......A...........T.....................................................
B.1.595.3  .G..C.................A..........................A.......G......A.......A...........T.....................................................
B.1.595.4  .G..C.................A..........................A.......G......A.......A...........T.....................................................
B.1.596    .G..C.................A..........................A.......G......A.......A...........T.....................................................
B.1.596.1  .G..C.................A..........................A.......G......A.......A...........T.....................................................
B.1.597    .G..C.................A..........................A.......G......A.......A...........T.....................................................
B.1.598    .G..C.................A..........................A.......G......A.......A...........T.....................................................
B.1.599    .G..C.................A..........................A.......G......A.......A...........T.....................................................
B.1.6      .G..C.................A..........................A.......G......A.......A...........T.....................................................
B.1.600    .G..C.................A..........................A.......G......A.......A...........T.....................................................
B.1.601    .G..C.................A..........................A.......G......A.......A...........T.....................................................
B.1.602    .G..C.................A..........................A.......G......A.......A...........T.....................................................
B.1.603    .G..C.................A..........................A.......G......A.......A...........T.....................................................
B.1.604    .G..C.................A..........................A.......G......A.......A...........T.....................................................
B.1.605    .G..C.................A..........................A.......G......A.......A...........T.....................................................
B.1.606    .G..C.................A..........................A.......G......A.......A...........T.....................................................
B.1.607    .G..C.................A..........................A.......G......A.......A...........T.....................................................
B.1.609    .G..C.................A..........................A.......G......A.......A...........T.....................................................
B.1.610    .G..C.................A..........................A.......G......A.......A...........T.....................................................
B.1.611    .G..C.................A..........................A.......G......A.......A...........T.....................................................
B.1.612    .G..C.................A..........................A.......G......A.......A...........T.....................................................
B.1.613    .G..C.................A..........................A.......G......A.......A...........T.....................................................
B.1.614    .G..C.................A..........................A.......G......A.......A...........T.....................................................
B.1.615    .G..C.................A..........................A.......G......A.......A...........T.....................................................
B.1.617    .G..C.................A..........................A.......G......A.......A...........T.....................................................
B.1.618    .G..C.................A..........................A.......G......A.......A...........T.....................................................
B.1.622    .G..C.................A..........................A.......G......A.......A...........T.....................................................
B.1.625    .G..C.................A..........................A.......G......A.......A...........T.....................................................
B.1.627    .G..C.................A..........................A.......G......A.......A...........T.....................................................
B.1.628    .G..C.................A..........................A.......G......A.......A...........T.....................................................
B.1.631    .G..C.................A..........................A.......G......A.......A...........T.....................................................
B.1.636    .G..C.................A..........................A.......G......A.......A...........T.....................................................
B.1.637    .G..C.................A..........................A.......G......A.......A...........T.....................................................
B.1.67     .G..C.................A..........................A.......G......A.......A...........T.....................................................
B.1.69     .G..C.................A..........................A.......G......A.......A...........T.....................................................
B.1.70     .G..C.................A..........................A.......G......A.......A...........T.....................................................
B.1.77     .G..C.................A..........................A.......G......A.......A...........T.....................................................
B.1.78     .G..C.................A..........................A.......G......A.......A...........T.....................................................
B.1.8      .G..C.................A..........................A.......G......A.......A...........T.....................................................
B.1.81     .G..C.................A..........................A.......G......A.......A...........T.....................................................
B.1.83     .G..C.................A..........................A.......G......A.......A...........T.....................................................
B.1.84     .G..C.................A..........................A.......G......A.......A...........T.....................................................
B.1.88.1   .G..C.................A..........................A.......G......A.......A...........T.....................................................
B.1.9      .G..C.................A..........................A.......G......A.......A...........T.....................................................
B.1.9.1    .G..C.................A..........................A.......G......A.......A...........T.....................................................
B.1.9.2    .G..C.................A..........................A.......G......A.......A...........T.....................................................
B.1.9.3    .G..C.................A..........................A.......G......A.......A...........T.....................................................
B.1.9.4    .G..C.................A..........................A.......G......A.......A...........T.....................................................
B.1.9.5    .G..C.................A..........................A.......G......A.......A...........T.....................................................
B.1.91     .G..C.................A..........................A.......G......A.......A...........T.....................................................
B.1.93     .G..C.................A..........................A.......G......A.......A...........T.....................................................
B.1.94     .G..C.................A..........................A.......G......A.......A...........T.....................................................
B.1.96     .G..C.................A..........................A.......G......A.......A...........T.....................................................
B.1.97     .G..C.................A..........................A.......G......A.......A...........T.....................................................
B.11       .G..C.................A..........................A.......G......A.......A...........T.....................................................
B.13       .G..C.................A..........................A.......G......A.......A...........T.....................................................
B.15       .G..C.................A..........................A.......G......A.......A...........T.....................................................
B.19       .G..C.................A..........................A.......G......A.......A...........T.....................................................
B.26       .G..C.................A..........................A.......G......A.......A...........T.....................................................
B.28       .G..C.................A..........................A.......G......A.......A...........T.....................................................
B.29       .G..C.................A..........................A.......G......A.......A...........T.....................................................
B.3.1      .G..C.................A..........................A.......G......A.......A...........T.....................................................
B.30       .G..C.................A..........................A.......G......A.......A...........T.....................................................
B.31       .G..C.................A..........................A.......G......A.......A...........T.....................................................
B.32       .G..C.................A..........................A.......G......A.......A...........T.....................................................
B.33       .G..C.................A..........................A.......G......A.......A...........T.....................................................
B.34       .G..C.................A..........................A.......G......A.......A...........T.....................................................
B.35       .G..C.................A..........................A.......G......A.......A...........T.....................................................
B.36       .G..C.................A..........................A.......G......A.......A...........T.....................................................
B.38       .G..C.................A..........................A.......G......A.......A...........T.....................................................
B.39       .G..C.................A..........................A.......G......A.......A...........T.....................................................
B.4        .G..C.................A..........................A.......G......A.......A...........T.....................................................
B.4.1      .G..C.................A..........................A.......G......A.......A...........T.....................................................
B.4.2      .G..C.................A..........................A.......G......A.......A...........T.....................................................
B.4.4      .G..C.................A..........................A.......G......A.......A...........T.....................................................
B.4.5      .G..C.................A..........................A.......G......A.......A...........T.....................................................
B.4.6      .G..C.................A..........................A.......G......A.......A...........T.....................................................
B.4.7      .G..C.................A..........................A.......G......A.......A...........T.....................................................
B.4.8      .G..C.................A..........................A.......G......A.......A...........T.....................................................
B.40       .G..C.................A..........................A.......G......A.......A...........T.....................................................
B.41       .G..C.................A..........................A.......G......A.......A...........T.....................................................
B.42       .G..C.................A..........................A.......G......A.......A...........T.....................................................
B.43       .G..C.................A..........................A.......G......A.......A...........T.....................................................
B.44       .G..C.................A..........................A.......G......A.......A...........T.....................................................
B.45       .G..C.................A..........................A.......G......A.......A...........T.....................................................
B.46       .G..C.................A..........................A.......G......A.......A...........T.....................................................
B.47       .G..C.................A..........................A.......G......A.......A...........T.....................................................
B.49       .G..C.................A..........................A.......G......A.......A...........T.....................................................
B.52       .G..C.................A..........................A.......G......A.......A...........T.....................................................
B.53       .G..C.................A..........................A.......G......A.......A...........T.....................................................
B.55       .G..C.................A..........................A.......G......A.......A...........T.....................................................
B.58       .G..C.................A..........................A.......G......A.......A...........T.....................................................
B.6        .G..C.................A..........................A.......G......A.......A...........T.....................................................
B.6.1      .G..C.................A..........................A.......G......A.......A...........T.....................................................
B.6.2      .G..C.................A..........................A.......G......A.......A...........T.....................................................
B.6.3      .G..C.................A..........................A.......G......A.......A...........T.....................................................
B.6.4      .G..C.................A..........................A.......G......A.......A...........T.....................................................
B.6.5      .G..C.................A..........................A.......G......A.......A...........T.....................................................
B.6.6      .G..C.................A..........................A.......G......A.......A...........T.....................................................
B.6.8      .G..C.................A..........................A.......G......A.......A...........T.....................................................
B.60       .G..C.................A..........................A.......G......A.......A...........T.....................................................
B.61       .G..C.................A..........................A.......G......A.......A...........T.....................................................
C.1        .G..C.................A..........................A.......G......A.......A...........T.....................................................
C.10       .G..C.................A..........................A.......G......A.......A...........T.....................................................
C.11       .G..C.................A..........................A.......G......A.......A...........T.....................................................
C.12       .G..C.................A..........................A.......G......A.......A...........T.....................................................
C.13       .G..C.................A..........................A.......G......A.......A...........T.....................................................
C.14       .G..C.................A..........................A.......G......A.......A...........T.....................................................
C.16       .G..C.................A..........................A.......G......A.......A...........T.....................................................
C.17       .G..C.................A..........................A.......G......A.......A...........T.....................................................
C.18       .G..C.................A..........................A.......G......A.......A...........T.....................................................
C.19       .G..C.................A..........................A.......G......A.......A...........T.....................................................
C.2        .G..C.................A..........................A.......G......A.......A...........T.....................................................
C.20       .G..C.................A..........................A.......G......A.......A...........T.....................................................
C.21       .G..C.................A..........................A.......G......A.......A...........T.....................................................
C.22       .G..C.................A..........................A.......G......A.......A...........T.....................................................
C.23       .G..C.................A..........................A.......G......A.......A...........T.....................................................
C.25       .G..C.................A..........................A.......G......A.......A...........T.....................................................
C.26       .G..C.................A..........................A.......G......A.......A...........T.....................................................
C.27       .G..C.................A..........................A.......G......A.......A...........T.....................................................
C.28       .G..C.................A..........................A.......G......A.......A...........T.....................................................
C.29       .G..C.................A..........................A.......G......A.......A...........T.....................................................
C.3        .G..C.................A..........................A.......G......A.......A...........T.....................................................
C.30       .G..C.................A..........................A.......G......A.......A...........T.....................................................
C.30.1     .G..C.................A..........................A.......G......A.......A...........T.....................................................
C.31       .G..C.................A..........................A.......G......A.......A...........T.....................................................
C.32       .G..C.................A..........................A.......G......A.......A...........T.....................................................
C.33       .G..C.................A..........................A.......G......A.......A...........T.....................................................
C.34       .G..C.................A..........................A.......G......A.......A...........T.....................................................
C.35       .G..C.................A..........................A.......G......A.......A...........T.....................................................
C.36       .G..C.................A..........................A.......G......A.......A...........T.....................................................
C.36.1     .G..C.................A..........................A.......G......A.......A...........T.....................................................
C.36.2     .G..C.................A..........................A.......G......A.......A...........T.....................................................
C.36.3     .G..C.................A..........................A.......G......A.......A...........T.....................................................
C.36.3.1   .G..C.................A..........................A.......G......A.......A...........T.....................................................
C.4        .G..C.................A..........................A.......G......A.......A...........T.....................................................
C.40       .G..C.................A..........................A.......G......A.......A...........T.....................................................
C.5        .G..C.................A..........................A.......G......A.......A...........T.....................................................
C.6        .G..C.................A..........................A.......G......A.......A...........T.....................................................
C.7        .G..C.................A..........................A.......G......A.......A...........T.....................................................
C.9        .G..C.................A..........................A.......G......A.......A...........T.....................................................
D.2        .G..C.................A..........................A.......G......A.......A...........T.....................................................
D.3        .G..C.................A..........................A.......G......A.......A...........T.....................................................
D.4        .G..C.................A..........................A.......G......A.......A...........T.....................................................
D.5        .G..C.................A..........................A.......G......A.......A...........T.....................................................
G.1        .G..C.................A..........................A.......G......A.......A...........T.....................................................
K.1        .G..C.................A..........................A.......G......A.......A...........T.....................................................
K.2        .G..C.................A..........................A.......G......A.......A...........T.....................................................
K.3        .G..C.................A..........................A.......G......A.......A...........T.....................................................
L.1        .G..C.................A..........................A.......G......A.......A...........T.....................................................
L.2        .G..C.................A..........................A.......G......A.......A...........T.....................................................
L.3        .G..C.................A..........................A.......G......A.......A...........T.....................................................
L.4        .G..C.................A..........................A.......G......A.......A...........T.....................................................
M.1        .G..C.................A..........................A.......G......A.......A...........T.....................................................
M.2        .G..C.................A..........................A.......G......A.......A...........T.....................................................
M.3        .G..C.................A..........................A.......G......A.......A...........T.....................................................
N.1        .G..C.................A..........................A.......G......A.......A...........T.....................................................
N.10       .G..C.................A..........................A.......G......A.......A...........T.....................................................
N.2        .G..C.................A..........................A.......G......A.......A...........T.....................................................
N.3        .G..C.................A..........................A.......G......A.......A...........T.....................................................
N.4        .G..C.................A..........................A.......G......A.......A...........T.....................................................
N.5        .G..C.................A..........................A.......G......A.......A...........T.....................................................
N.6        .G..C.................A..........................A.......G......A.......A...........T.....................................................
N.7        .G..C.................A..........................A.......G......A.......A...........T.....................................................
N.8        .G..C.................A..........................A.......G......A.......A...........T.....................................................
P.1.12     .G..C.................A..........................A.......G......A.......A...........T.....................................................
P.4        .G..C.................A..........................A.......G......A.......A...........T.....................................................
P.5        .G..C.................A..........................A.......G......A.......A...........T.....................................................
P.6        .G..C.................A..........................A.......G......A.......A...........T.....................................................
P.7        .G..C.................A..........................A.......G......A.......A...........T.....................................................
Q.8        .G..C.................A..........................A.......G......A.......A...........T.....................................................
S.1        .G..C.................A..........................A.......G......A.......A...........T.....................................................
U.1        .G..C.................A..........................A.......G......A.......A...........T.....................................................
U.2        .G..C.................A..........................A.......G......A.......A...........T.....................................................
U.3        .G..C.................A..........................A.......G......A.......A...........T.....................................................
V.1        .G..C.................A..........................A.......G......A.......A...........T.....................................................
V.2        .G..C.................A..........................A.......G......A.......A...........T.....................................................
W.1        .G..C.................A..........................A.......G......A.......A...........T.....................................................
W.2        .G..C.................A..........................A.......G......A.......A...........T.....................................................
W.3        .G..C.................A..........................A.......G......A.......A...........T.....................................................
W.4        .G..C.................A..........................A.......G......A.......A...........T.....................................................
XB         .G..C.................A..........................A.......G......A.......A...........T.....................................................
Y.1        .G..C.................A..........................A.......G......A.......A...........T.....................................................
Z.1        .G..C.................A..........................A.......G......A.......A...........T.....................................................
A          .G..C.................A..........................A.......G......A.......A...........T.....................................................
B.1.14     .G..C.................A..........................A.......G......A.......A...........T.....................................................
B.10       .G..C.................A..........................A.......G......A.......A...........T.....................................................
B.12       .G..C.................A..........................A.......G......A.......A...........T.....................................................
B.18       .G..C.................A..........................A.......G......A.......A...........T.....................................................
B.20       .G..C.................A..........................A.......G......A.......A...........T.....................................................
B.23       .G..C.................A..........................A.......G......A.......A...........T.....................................................
B.27       .G..C.................A..........................A.......G......A.......A...........T.....................................................
B.37       .G..C.................A..........................A.......G......A.......A...........T.....................................................
B.50       .G..C.................A..........................A.......G......A.......A...........T.....................................................
B.51       .G..C.................A..........................A.......G......A.......A...........T.....................................................
B.56       .G..C.................A..........................A.......G......A.......A...........T.....................................................
B.57       .G..C.................A..........................A.......G......A.......A...........T.....................................................
A.2.5.3    ....C.................A..........................A.......G......A.......A...........T.....................................................
AB.1       ....C.................A..........................A.......G......A.......A...........T.....................................................
B.1.1.413  ....C.................A..........................A.......G......A.......A...........T.....................................................
B.1.127    ....C.................A..........................A.......G......A.......A...........T.....................................................
B.1.160    ....C.................A..........................A.......G......A.......A...........T.....................................................
B.1.160.10 ....C.................A..........................A.......G......A.......A...........T.....................................................
B.1.160.11 ....C.................A..........................A.......G......A.......A...........T.....................................................
B.1.160.12 ....C.................A..........................A.......G......A.......A...........T.....................................................
B.1.160.13 ....C.................A..........................A.......G......A.......A...........T.....................................................
B.1.160.14 ....C.................A..........................A.......G......A.......A...........T.....................................................
B.1.160.15 ....C.................A..........................A.......G......A.......A...........T.....................................................
B.1.160.16 ....C.................A..........................A.......G......A.......A...........T.....................................................
B.1.160.17 ....C.................A..........................A.......G......A.......A...........T.....................................................
B.1.160.18 ....C.................A..........................A.......G......A.......A...........T.....................................................
B.1.160.19 ....C.................A..........................A.......G......A.......A...........T.....................................................
B.1.160.21 ....C.................A..........................A.......G......A.......A...........T.....................................................
B.1.160.22 ....C.................A..........................A.......G......A.......A...........T.....................................................
B.1.160.23 ....C.................A..........................A.......G......A.......A...........T.....................................................
B.1.160.24 ....C.................A..........................A.......G......A.......A...........T.....................................................
B.1.160.25 ....C.................A..........................A.......G......A.......A...........T.....................................................
B.1.160.26 ....C.................A..........................A.......G......A.......A...........T.....................................................
B.1.160.27 ....C.................A..........................A.......G......A.......A...........T.....................................................
B.1.160.28 ....C.................A..........................A.......G......A.......A...........T.....................................................
B.1.160.29 ....C.................A..........................A.......G......A.......A...........T.....................................................
B.1.160.33 ....C.................A..........................A.......G......A.......A...........T.....................................................
B.1.160.7  ....C.................A..........................A.......G......A.......A...........T.....................................................
B.1.160.8  ....C.................A..........................A.......G......A.......A...........T.....................................................
B.1.160.9  ....C.................A..........................A.......G......A.......A...........T.....................................................
B.1.404    ....C.................A..........................A.......G......A.......A...........T.....................................................
B.1.438.4  ....C.................A..........................A.......G......A.......A...........T.....................................................
B.1.635    ....C.................A..........................A.......G......A.......A...........T.....................................................
C.1.1      ....C.................A..........................A.......G......A.......A...........T.....................................................
B.1.1.445  ....C.................A..........................A.......G......A.......A...........T.........................C...........................
B.1.160.31 ....C.................A..........................A.......G......A.......A...........T.........................C...........................
B.1.575    .G..C.................A..........................A.C.....G......A.......A...........T.....................................................
B.1.575.1  .G..C.................A..........................A.C.....G......A.......A...........T.....................................................
B.1.1.523  .G..C................AA..........................A.C.....G......A.......A...........T.....................................................
B.1.575.2  .G..C................AA..........................A.C.....G......A.......A...........T.....................................................
B.1.620    ....C................AA..........................A.......G......A.......A...........T.....................................................
B.1.632    ....C................AA..........................A.......G......A.......A...........T.....................................................
AV.1       .G..C................AA..........................A.......G......A.......A...........T.....................................................
AZ.1       .G..C................AA..........................A.......G......A.......A...........T.....................................................
AZ.2       .G..C................AA..........................A.......G......A.......A...........T.....................................................
AZ.2.1     .G..C................AA..........................A.......G......A.......A...........T.....................................................
AZ.3       .G..C................AA..........................A.......G......A.......A...........T.....................................................
AZ.4       .G..C................AA..........................A.......G......A.......A...........T.....................................................
AZ.5       .G..C................AA..........................A.......G......A.......A...........T.....................................................
B.1.1.318  .G..C................AA..........................A.......G......A.......A...........T.....................................................
B.1.1.345  .G..C................AA..........................A.......G......A.......A...........T.....................................................
B.1.177.88 .G..C................AA..........................A.......G......A.......A...........T.....................................................
B.1.351.1  .G..C................AA..........................A.......G......A.......A...........T.....................................................
B.1.525    .G..C................AA..........................A.......G......A.......A...........T.....................................................
B.1.619    .G..C................AA..........................A.......G......A.......A...........T.....................................................
B.1.619.1  .G..C................AA..........................A.......G......A.......A...........T.....................................................
B.1.634    .G..C................AA..........................A.......G......A.......A...........T.....................................................
B.1.638    .G..C................AA..........................A.......G......A.......A...........T.....................................................
C.1.2      .G..C................AA..........................A.......G......A.......A...........T.....................................................
C.38       .G..C................AA..........................A.......G......A.......A...........T.....................................................
N.9        .G..C................AA..........................A.......G......A.......A...........T.....................................................
P.1.1      .G..C................AA..........................A.......G......A.......A...........T.....................................................
P.2        .G..C................AA..........................A.......G......A.......A...........T.....................................................
R.1        .G..C................AA..........................A.......G......A.......A...........T.....................................................
R.2        .G..C................AA..........................A.......G......A.......A...........T.....................................................
B.1.1.3    .G..T.................A..........................A.......G......A.......A...........T.....................................................
B.1.177.41 .G..C.................A...............T..........A.......G......A.......A...........T.....................................................
C.37       .G..C.................A.................C........A.......G......A.......A...........T.....................................................
C.37.1     .G..C.................A.................C........A.......G......A.......A...........T.....................................................
B.1.1.202  .G..C.................A..........................A.......G......A.......A...........T..............................................G......
B.1.36.23  .G..C.................A..........................A.......G......A.......A...........T...................................................T.
B.1.428.1  .G..C.................A..........................A.......G......A.......A...........T...................................................T.
B.1.258.22 .G..C.................A..........................A.......G......A.......A.......C...T.....................................................
B.1.1.384  .G..C.T...............A..........................A.......G......A.......A...........T.....................................................
C.39       .G..C.T...............A..........................A.......G......A.......A...........T.....................................................
B.1.616    .G..C..............C..A..........................A.......G......A.......A...........T.....................................................
A.27       .G..C.................A..........................A.......G......A...................T.....................................................
A.29       .G..C.................A..........................A.......G......A...................T.....................................................
AP.1       .G..C.................A..........................A.......G......A...................T.....................................................
B.1.1.136  .G..C.................A..........................A.......G......A...................T.....................................................
B.1.1.7    .G..C.................A..........................A.......G......A...................T.....................................................
Q.1        .G..C.................A..........................A.......G......A...................T.....................................................
Q.2        .G..C.................A..........................A.......G......A...................T.....................................................
Q.3        .G..C.................A..........................A.......G......A...................T.....................................................
Q.4        .G..C.................A..........................A.......G......A...................T.....................................................
Q.5        .G..C.................A..........................A.......G......A...................T.....................................................
Q.6        .G..C.................A..........................A.......G......A...................T.....................................................
Q.7        .G..C.................A..........................A.......G......A...................T.....................................................
XA         .G..C.................A..........................A.......G......A...................T.....................................................
B.1.623    .G..C.................A..........................A.C.....G......A...................T.....................................................
B.1.351    .G..C................AA..........................A.......G......A...................T.....................................................
B.1.351.2  .G..C................AA..........................A.......G......A...................T.....................................................
B.1.351.3  .G..C................AA..........................A.......G......A...................T.....................................................
B.1.351.5  .G..C................AA..........................A.......G......A...................T.....................................................
B.1.621    .G..C................AA..........................A.......G......A...................T.....................................................
B.1.621.1  .G..C................AA..........................A.......G......A...................T.....................................................
P.1        .G..C................AA..........................A.......G......A...................T.....................................................
P.1.10     .G..C................AA..........................A.......G......A...................T.....................................................
P.1.10.1   .G..C................AA..........................A.......G......A...................T.....................................................
P.1.10.2   .G..C................AA..........................A.......G......A...................T.....................................................
P.1.11     .G..C................AA..........................A.......G......A...................T.....................................................
P.1.14     .G..C................AA..........................A.......G......A...................T.....................................................
P.1.15     .G..C................AA..........................A.......G......A...................T.....................................................
P.1.16     .G..C................AA..........................A.......G......A...................T.....................................................
P.1.17     .G..C................AA..........................A.......G......A...................T.....................................................
P.1.17.1   .G..C................AA..........................A.......G......A...................T.....................................................
P.1.2      .G..C................AA..........................A.......G......A...................T.....................................................
P.1.3      .G..C................AA..........................A.......G......A...................T.....................................................
P.1.4      .G..C................AA..........................A.......G......A...................T.....................................................
P.1.5      .G..C................AA..........................A.......G......A...................T.....................................................
P.1.6      .G..C................AA..........................A.......G......A...................T.....................................................
P.1.7      .G..C................AA..........................A.......G......A...................T.....................................................
P.1.8      .G..C................AA..........................A.......G......A...................T.....................................................
P.1.9      .G..C................AA..........................A.......G......A...................T.....................................................
P.3        .G..C................AA..........................A.......G......A...................T.....................................................
B.1.1.433  .GG.C.................A..........................A.......G......A.......A...........T.....................................................
AS.2       .G..C.................A..........................A.......G......A.......A...........T..................................................T..
B.1.1.272  .G..C.................A..........................A.......G......A.......A...........T............................................T........
B.1.305    .G..C.................A..........................A.......G......A.......A...........T............................................T........
B.1.428.3  .G..C.........G.......A..........................A.......G......A.......A...........T.....................................................
B.1.633    .G...............................................A.......G......A.......A...........T.....................................................
AY.1       .G....................A..........................A.......G......A.......A...........T.....................................................
AY.10      .G....................A..........................A.......G......A.......A...........T.....................................................
AY.100     .G....................A..........................A.......G......A.......A...........T.....................................................
AY.101     .G....................A..........................A.......G......A.......A...........T.....................................................
AY.102     .G....................A..........................A.......G......A.......A...........T.....................................................
AY.103     .G....................A..........................A.......G......A.......A...........T.....................................................
AY.104     .G....................A..........................A.......G......A.......A...........T.....................................................
AY.105     .G....................A..........................A.......G......A.......A...........T.....................................................
AY.106     .G....................A..........................A.......G......A.......A...........T.....................................................
AY.107     .G....................A..........................A.......G......A.......A...........T.....................................................
AY.108     .G....................A..........................A.......G......A.......A...........T.....................................................
AY.109     .G....................A..........................A.......G......A.......A...........T.....................................................
AY.11      .G....................A..........................A.......G......A.......A...........T.....................................................
AY.110     .G....................A..........................A.......G......A.......A...........T.....................................................
AY.111     .G....................A..........................A.......G......A.......A...........T.....................................................
AY.112     .G....................A..........................A.......G......A.......A...........T.....................................................
AY.113     .G....................A..........................A.......G......A.......A...........T.....................................................
AY.114     .G....................A..........................A.......G......A.......A...........T.....................................................
AY.115     .G....................A..........................A.......G......A.......A...........T.....................................................
AY.116     .G....................A..........................A.......G......A.......A...........T.....................................................
AY.116.1   .G....................A..........................A.......G......A.......A...........T.....................................................
AY.117     .G....................A..........................A.......G......A.......A...........T.....................................................
AY.118     .G....................A..........................A.......G......A.......A...........T.....................................................
AY.119     .G....................A..........................A.......G......A.......A...........T.....................................................
AY.120     .G....................A..........................A.......G......A.......A...........T.....................................................
AY.120.1   .G....................A..........................A.......G......A.......A...........T.....................................................
AY.120.2   .G....................A..........................A.......G......A.......A...........T.....................................................
AY.120.2.1 .G....................A..........................A.......G......A.......A...........T.....................................................
AY.121     .G....................A..........................A.......G......A.......A...........T.....................................................
AY.122     .G....................A..........................A.......G......A.......A...........T.....................................................
AY.122.1   .G....................A..........................A.......G......A.......A...........T.....................................................
AY.13      .G....................A..........................A.......G......A.......A...........T.....................................................
AY.15      .G....................A..........................A.......G......A.......A...........T.....................................................
AY.16      .G....................A..........................A.......G......A.......A...........T.....................................................
AY.16.1    .G....................A..........................A.......G......A.......A...........T.....................................................
AY.17      .G....................A..........................A.......G......A.......A...........T.....................................................
AY.18      .G....................A..........................A.......G......A.......A...........T.....................................................
AY.19      .G....................A..........................A.......G......A.......A...........T.....................................................
AY.2       .G....................A..........................A.......G......A.......A...........T.....................................................
AY.20      .G....................A..........................A.......G......A.......A...........T.....................................................
AY.20.1    .G....................A..........................A.......G......A.......A...........T.....................................................
AY.21      .G....................A..........................A.......G......A.......A...........T.....................................................
AY.22      .G....................A..........................A.......G......A.......A...........T.....................................................
AY.23      .G....................A..........................A.......G......A.......A...........T.....................................................
AY.23.1    .G....................A..........................A.......G......A.......A...........T.....................................................
AY.24      .G....................A..........................A.......G......A.......A...........T.....................................................
AY.25      .G....................A..........................A.......G......A.......A...........T.....................................................
AY.26      .G....................A..........................A.......G......A.......A...........T.....................................................
AY.27      .G....................A..........................A.......G......A.......A...........T.....................................................
AY.28      .G....................A..........................A.......G......A.......A...........T.....................................................
AY.29      .G....................A..........................A.......G......A.......A...........T.....................................................
AY.29.1    .G....................A..........................A.......G......A.......A...........T.....................................................
AY.3       .G....................A..........................A.......G......A.......A...........T.....................................................
AY.3.1     .G....................A..........................A.......G......A.......A...........T.....................................................
AY.30      .G....................A..........................A.......G......A.......A...........T.....................................................
AY.31      .G....................A..........................A.......G......A.......A...........T.....................................................
AY.32      .G....................A..........................A.......G......A.......A...........T.....................................................
AY.33      .G....................A..........................A.......G......A.......A...........T.....................................................
AY.34      .G....................A..........................A.......G......A.......A...........T.....................................................
AY.34.1    .G....................A..........................A.......G......A.......A...........T.....................................................
AY.35      .G....................A..........................A.......G......A.......A...........T.....................................................
AY.36      .G....................A..........................A.......G......A.......A...........T.....................................................
AY.37      .G....................A..........................A.......G......A.......A...........T.....................................................
AY.39      .G....................A..........................A.......G......A.......A...........T.....................................................
AY.39.1    .G....................A..........................A.......G......A.......A...........T.....................................................
AY.39.1.1  .G....................A..........................A.......G......A.......A...........T.....................................................
AY.39.2    .G....................A..........................A.......G......A.......A...........T.....................................................
AY.4       .G....................A..........................A.......G......A.......A...........T.....................................................
AY.4.1     .G....................A..........................A.......G......A.......A...........T.....................................................
AY.4.2     .G....................A..........................A.......G......A.......A...........T.....................................................
AY.4.2.1   .G....................A..........................A.......G......A.......A...........T.....................................................
AY.4.3     .G....................A..........................A.......G......A.......A...........T.....................................................
AY.4.4     .G....................A..........................A.......G......A.......A...........T.....................................................
AY.4.5     .G....................A..........................A.......G......A.......A...........T.....................................................
AY.40      .G....................A..........................A.......G......A.......A...........T.....................................................
AY.42      .G....................A..........................A.......G......A.......A...........T.....................................................
AY.43      .G....................A..........................A.......G......A.......A...........T.....................................................
AY.43.1    .G....................A..........................A.......G......A.......A...........T.....................................................
AY.43.2    .G....................A..........................A.......G......A.......A...........T.....................................................
AY.44      .G....................A..........................A.......G......A.......A...........T.....................................................
AY.45      .G....................A..........................A.......G......A.......A...........T.....................................................
AY.46      .G....................A..........................A.......G......A.......A...........T.....................................................
AY.46.1    .G....................A..........................A.......G......A.......A...........T.....................................................
AY.46.2    .G....................A..........................A.......G......A.......A...........T.....................................................
AY.46.4    .G....................A..........................A.......G......A.......A...........T.....................................................
AY.46.5    .G....................A..........................A.......G......A.......A...........T.....................................................
AY.46.6    .G....................A..........................A.......G......A.......A...........T.....................................................
AY.47      .G....................A..........................A.......G......A.......A...........T.....................................................
AY.48      .G....................A..........................A.......G......A.......A...........T.....................................................
AY.49      .G....................A..........................A.......G......A.......A...........T.....................................................
AY.5       .G....................A..........................A.......G......A.......A...........T.....................................................
AY.5.1     .G....................A..........................A.......G......A.......A...........T.....................................................
AY.5.2     .G....................A..........................A.......G......A.......A...........T.....................................................
AY.5.3     .G....................A..........................A.......G......A.......A...........T.....................................................
AY.5.4     .G....................A..........................A.......G......A.......A...........T.....................................................
AY.50      .G....................A..........................A.......G......A.......A...........T.....................................................
AY.51      .G....................A..........................A.......G......A.......A...........T.....................................................
AY.52      .G....................A..........................A.......G......A.......A...........T.....................................................
AY.53      .G....................A..........................A.......G......A.......A...........T.....................................................
AY.54      .G....................A..........................A.......G......A.......A...........T.....................................................
AY.55      .G....................A..........................A.......G......A.......A...........T.....................................................
AY.56      .G....................A..........................A.......G......A.......A...........T.....................................................
AY.57      .G....................A..........................A.......G......A.......A...........T.....................................................
AY.58      .G....................A..........................A.......G......A.......A...........T.....................................................
AY.59      .G....................A..........................A.......G......A.......A...........T.....................................................
AY.6       .G....................A..........................A.......G......A.......A...........T.....................................................
AY.60      .G....................A..........................A.......G......A.......A...........T.....................................................
AY.61      .G....................A..........................A.......G......A.......A...........T.....................................................
AY.62      .G....................A..........................A.......G......A.......A...........T.....................................................
AY.63      .G....................A..........................A.......G......A.......A...........T.....................................................
AY.64      .G....................A..........................A.......G......A.......A...........T.....................................................
AY.65      .G....................A..........................A.......G......A.......A...........T.....................................................
AY.66      .G....................A..........................A.......G......A.......A...........T.....................................................
AY.67      .G....................A..........................A.......G......A.......A...........T.....................................................
AY.68      .G....................A..........................A.......G......A.......A...........T.....................................................
AY.69      .G....................A..........................A.......G......A.......A...........T.....................................................
AY.7       .G....................A..........................A.......G......A.......A...........T.....................................................
AY.7.1     .G....................A..........................A.......G......A.......A...........T.....................................................
AY.7.2     .G....................A..........................A.......G......A.......A...........T.....................................................
AY.70      .G....................A..........................A.......G......A.......A...........T.....................................................
AY.71      .G....................A..........................A.......G......A.......A...........T.....................................................
AY.72      .G....................A..........................A.......G......A.......A...........T.....................................................
AY.73      .G....................A..........................A.......G......A.......A...........T.....................................................
AY.74      .G....................A..........................A.......G......A.......A...........T.....................................................
AY.75      .G....................A..........................A.......G......A.......A...........T.....................................................
AY.75.1    .G....................A..........................A.......G......A.......A...........T.....................................................
AY.76      .G....................A..........................A.......G......A.......A...........T.....................................................
AY.77      .G....................A..........................A.......G......A.......A...........T.....................................................
AY.78      .G....................A..........................A.......G......A.......A...........T.....................................................
AY.79      .G....................A..........................A.......G......A.......A...........T.....................................................
AY.8       .G....................A..........................A.......G......A.......A...........T.....................................................
AY.80      .G....................A..........................A.......G......A.......A...........T.....................................................
AY.81      .G....................A..........................A.......G......A.......A...........T.....................................................
AY.82      .G....................A..........................A.......G......A.......A...........T.....................................................
AY.83      .G....................A..........................A.......G......A.......A...........T.....................................................
AY.84      .G....................A..........................A.......G......A.......A...........T.....................................................
AY.86      .G....................A..........................A.......G......A.......A...........T.....................................................
AY.87      .G....................A..........................A.......G......A.......A...........T.....................................................
AY.88      .G....................A..........................A.......G......A.......A...........T.....................................................
AY.89      .G....................A..........................A.......G......A.......A...........T.....................................................
AY.9       .G....................A..........................A.......G......A.......A...........T.....................................................
AY.9.1     .G....................A..........................A.......G......A.......A...........T.....................................................
AY.9.2     .G....................A..........................A.......G......A.......A...........T.....................................................
AY.9.2.1   .G....................A..........................A.......G......A.......A...........T.....................................................
AY.90      .G....................A..........................A.......G......A.......A...........T.....................................................
AY.91      .G....................A..........................A.......G......A.......A...........T.....................................................
AY.91.1    .G....................A..........................A.......G......A.......A...........T.....................................................
AY.92      .G....................A..........................A.......G......A.......A...........T.....................................................
AY.93      .G....................A..........................A.......G......A.......A...........T.....................................................
AY.94      .G....................A..........................A.......G......A.......A...........T.....................................................
AY.95      .G....................A..........................A.......G......A.......A...........T.....................................................
AY.96      .G....................A..........................A.......G......A.......A...........T.....................................................
AY.97      .G....................A..........................A.......G......A.......A...........T.....................................................
AY.98      .G....................A..........................A.......G......A.......A...........T.....................................................
AY.98.1    .G....................A..........................A.......G......A.......A...........T.....................................................
AY.99      .G....................A..........................A.......G......A.......A...........T.....................................................
AY.99.1    .G....................A..........................A.......G......A.......A...........T.....................................................
AY.99.2    .G....................A..........................A.......G......A.......A...........T.....................................................
B.1.1.519  .G....................A..........................A.......G......A.......A...........T.....................................................
B.1.617.2  .G....................A..........................A.......G......A.......A...........T.....................................................
B.1.629    .G....................A..........................A.......G......A.......A...........T.....................................................
B.1.639    .G...................AA..........................A.......G......A.......A...........T.....................................................
A.30       .G..G................AA..........................A.......G......A.......A...........T.....................................................
AY.41      .T....................A..........................A.......G......A.......A...........T.....................................................
B.1.617.1  .G..C................CA..........................A.......G......A.......A...........T.....................................................
B.1.617.3  .G..C................CA..........................A.......G......A.......A...........T.....................................................
B.1.630    .G..G................CA..........................A.......G......A.......A...........T.....................................................
A.28       .G..C.................A..........................A.......G......A.......AC..........T.....................................................
B.1.517    .G..C.................A..........................A.......G......A.......AC..........T.....................................................
C.2.1      .G..C.................A..........................A.......G......A.......AC..........T.....................................................
B.1.626    .G..C................AA.................C........A.......G......A.......AC..........T.....................................................
B.1.640    .G..C.................A................CG........A.......G......A...................T.....................................................
